# Supplementary material for: Determinants of congenital syphilis in Fortaleza, Brazil: A retrospective case-control study
Source: PLOS Glob Public Health. 2023 Dec 6;3(12):e0002626. doi: 10.1371/journal.pgph.0002626 (PMC10699632; doi:10.1371/journal.pgph.0002626)
Supplement: S1 Data — (CSV) [file pgph.0002626.s001.csv]

	NUMERODV	PREFIXODN	CODCART	CODESTCART	CODMUNCART	CODESTAB	COMUNESTAB	CODESTOCOR	CODMUNNASC	BAINASC	CODBAINASC	LOCNASC	CODENDNASC	COMPLNASC	NUMENDNASC	CODDISNASC	CODREGOCOR	IDADEMAE	ESTCIVMAE	ESCMAE	CODOCUPMAE	QTDFILVIVO	QTDFILMORT	CODESTRES	CODMUNRES	BAIRES	CODDISRES	CODPAISRES	CODREGRES	GESTACAO	GRAVIDEZ	PARTO	CONSULTAS	HORANASC	SEXO	APGAR1	APGAR5	RACACOR	PESO	IDANOMAL	DTCADASTRO	CODANOMAL	CODMUNNATU	CODUFNATU	ESCMAE2010	SERIESCMAE	RACACORMAE	QTDGESTANT	QTDPARTNOR
0	0		0	23	231290	2426579	231290	23	231290	CENTRO		1			401		2	26	2	4	513435	2	0	23	230440	SIQUEIRA		1	2	5	1	1	4	245	M	9	9		3675	2	1092017		231290	23	3	3	4	2	2
1	7		0	23	230100			23	230100			4		VIA PUBLICA			2	18	1	9		1	0	23	230440			1	2	2	1	1	2	1000	F	8	9		3150	2	2062017		230440	23	9		4	1	1
2	5		0	23	231220	2478080	231220	23	231220	CENTRO		1			630		2	27	5	4	999992	2	0	23	230440	PAPICU		1	2	5	1	2	4	1210	M	9	10		3950	2	2012018		230440	23	3	3	1	2	0
3	8		0	23	230523	2561433	230523	23	230523	ZUMBI		1			45		2	22	2	3		1	0	23	230440	MESSEJANA		1	2	6	1	2	2	1815	F	9	9		3105	2	23082017		230440	23	2	5	4	1	0
4	4		0	23	230428	2611295	230428	23	230428	TAMATANTUBA		1			508		2	27	5			3	3	23	230440			1	2	5	1	2	3	1050	M	9	9		3970	2	11012017		352280	35			4	6	3
5	7		0	23	230428	2611295	230428	23	230428	TAMATANTUBA		1			508		2	22	5			3	1	23	230440			1	2	5	1	2	3	910	F	9	9		3920	2	27012017		230440	23			4	4	2
6	3		0	23	230428	2611295	230428	23	230428	TAMATANTUBA		1			508		2	26	5			2	0	23	230440			1	2	5	1	2	4	1015	M	9	9		3875	2	6032017		230440	23			4	2	2
7	6		0	23	230428	2611295	230428	23	230428	TAMATANTUBA		1			508		2	23	5			1	0	23	230440			1	2	5	1	2	3	950	M	8	9		3480	2	19042017		230440	23			4	1	0
8	3		0	23	230428	2611295	230428	23	230428	TAMATANTUBA		1			508		2	24	1			1	0	23	230440			1	2	5	1	2	4	1030	F	8	8		3175	2	19042017		230440	23			4	1	1
9	0		0	23	230428	2611295	230428	23	230428	TAMATANTUBA		1			508		2	41	5			1	1	23	230440			1	2	5	1	2	4	1020	M	8	9		3280	2	19042017		231130	23			4	2	1
10	6		0	23	230428	2611295	230428	23	230428	TAMATANTUBA		1			508		2	25	5			2	0	23	230440			1	2	5	1	2	3	810	F	9	9		3655	2	2052017		230440	23			4	2	2
11	4		0	23	230428	2611295	230428	23	230428	TAMATANTUBA		1			508		2	30	1			0	0	23	230440			1	2	5	1	2	4	1105	M	8	9		3915	2	10052017		230440	23			4	0	0
12	2		0	23	230428	2611295	230428	23	230428	TAMATANTUBA		1			508		2	27	2			1	0	23	230440			1	2		1	2	3	920	M	9	9		3425	2	24052017		230440	23			4	1	0
13	9		0	23	230428	2611295	230428	23	230428	TAMATANTUBA		1			508		2	32	5			2	0	23	230440			1	2		1	2	3	858	M	8	9		2885	2	26052017		230440	23			4	2	0
14	0		0	23	230428	2611295	230428	23	230428	TAMATANTUBA		1			508		2	34	1			2	0	23	230440			1	2		1	1	3	1305	F	9	9		3125	2	8062017		355030	35			4	2	2
15	9		0	23	230428	2611295	230428	23	230428	TAMATANTUBA		1			508		2	18	5			0	0	23	230440			1	2	5	1	2	4	1015	M	7	9		3065	2	19062017		230440	23			4	0	0
16	6		0	23	230428	2611295	230428	23	230428	TAMATANTUBA		1			508		2	23	5			1	0	23	230440			1	2	5	1	1	4	350	M	8	9		3330	2	10072017		230440	23			4	1	1
17	7		0	23	230428	2611295	230428	23	230428	TAMATANTUBA		1			508		2	15	5			0	0	23	230440			1	2	5	1	1	3	2014	M	8	9		3340	2	12072017		231300	23			4	0	0
18	9		0	23	230428	2611295	230428	23	230428	TAMATANTUBA		1			508		2	29	5			1	1	23	230440			1	2	5	1	2	4	935	F	8	9		3055	2	12072017		230440	23			4	2	0
19	9		0	23	230428	2611295	230428	23	230428	TAMATANTUBA		1			508		2	37	1			3	0	23	230440			1	2	5	1	2	3	1125	M	8	9		3075	2	2082017		230440	23			4	3	2
20	2		0	23	230428	2611295	230428	23	230428	TAMATANTUBA		1			508		2	25	5			0	1	23	230440			1	2	5	1	1	4	45	M	8	9		3715	2	25082017		230440	23			4	1	0
21	6		0	23	230428	2611295	230428	23	230428	TAMATANTUBA		1			508		2	28	1			1	0	23	230440			1	2	5	1	2	3	1120	M	9	9		3960	2	19102017		230440	23			4	1	1
22	8		0	23	230428	2611295	230428	23	230428	TAMATANTUBA		1			508		2	25	5			2	0	23	230440			1	2	5	1	2	4	810	M	8	9		3520	2	31102017		230440	23			4	2	0
23	9		0	23	230428	2611295	230428	23	230428	TAMATANTUBA		1			508		2	33	2			3	1	23	230440			1	2	5	1	1	3	650	M	8	9		3815	2	31102017		230440	23			4	4	3
24	1		0	23	230428	2611295	230428	23	230428	TAMATANTUBA		1			508		2	25	5			0	0	23	230440			1	2	5	1	2	4	700	F	9	10		2835	2	14112017		230100	23			4	0	0
25	4		0	23	230428	2611295	230428	23	230428	TAMATANTUBA		1			508		2	18	5			0	0	23	230440			1	2	5	1	2	4	2036	M	9	9		3295	2	14112017		230440	23			4	0	0
26	8		0	23	230428	2611295	230428	23	230428	TAMATANTUBA		1			508		2	32	5			1	0	23	230440			1	2	5	1	1	4	414	M	9	10		2225	2	28112017		230440	23			4	1	1
27	9		0	23	230765	2806215	230765	23	230765	CENTRO		1			S/N		2	24	5	3	999992	1	0	23	230440	CANINDEZINHO		1	2	5	1	1	3	2000	M	8	9		2940	2	19012017		230440	23	2		4	1	1
28	7		0	23	230765	2806215	230765	23	230765	CENTRO		1			S/N		2	16	2	4	999992	0	0	23	230440	PRESIDENTE VARGAS		1	2	5	1	2	3	2141	M	8	9		3585	2	16022017		230440	23	2	8	1	0	0
29	1		0	23	230765	2806215	230765	23	230765	CENTRO		1			S/N		2	30	5	3	999992	2	0	23	230440	JARDIM JATOBA		1	2	4	1	1	4	2034	F	9	9		3590	2	21032017		230440	23	2		4	2	2
30	2		0	23	230765	2806215	230765	23	230765	CENTRO		1			S/N		2	24	2	4	516110	1	0	23	230440	PLANATLO AIRTON SENA		1	2	5	1	1	4	1050	M	9	10		3540	2	27032017		221100	22	3	3	3	1	0
31	8		0	23	230765	2806215	230765	23	230765	CENTRO		1			S/N		2	21	1	1	999992	2	0	23	230440	PRESIDENTE VARGAS		1	2	5	1	2	2	2044	M	8	8		2530	2	4042017		230440	23	0		1	2	0
32	4		0	23	230765	2806215	230765	23	230765	CENTRO		1			S/N		2	33	5	2	999992	4	1	23	230440	ARACAPE		1	2	5	1	1	3	657	M	9	9		2715	2	3052017		230440	23	1		4	5	4
33	7		0	23	230765	2806215	230765	23	230765	CENTRO		1			S/N		2	20	5	3	999992	0	0	23	230440	MONDUBIM		1	2	5	1	2	3	2255	F	7	9		2910	2	1062017		230440	23	2	7	4	0	0
34	7		0	23	230765	2806215	230765	23	230765	CENTRO		1			S/N		2	23	5	4	999992	1	0	23	230440	GRANJA PORTUGAL		1	2	5	1	1	3	2158	F	8	9		2250	2	14062017		230440	23	3	3	1	1	1
35	2		0	23	230765	2806215	230765	23	230765	CENTRO		1			S/N		2	38	5	4	999992	1	0	23	230440	VILA MANUEL SATIRO		1	2	4	1	2	4	846	M	9	9		3375	2	20062017		230770	23	3	2		1	0
36	3		0	23	230765	2806215	230765	23	230765	CENTRO		1			S/N		2	27	5	5	999992	1	0	23	230440	SIQUEIRA		1	2	5	1	2	2	2048	M	5	7		3155	2	7072017		355030	35	4		1	1	0
37	5		0	23	230765	2806215	230765	23	230765	CENTRO		1			S/N		2	23	5	4	422310	0	0	23	230440	SIQUEIRA		1	2	5	1	1	4	150	M	7	9		3295	2	17072017		230440	23	3	3	1	0	0
38	9		0	23	230765	2806215	230765	23	230765	CENTRO		1			S/N		2	18	1	4	999991	0	0	23	230440	ARACAPE		1	2	5	1	1	3	858	F	8	9		3020	2	26072017		230440	23	3	1	4	0	0
39	7		0	23	230765	2806215	230765	23	230765	CENTRO		1			S/N		2	18	5	4	512120	0	0	23	230440	ARACAPE		1	2	5	1	1	4	1053	F	8	8		2945	2	27072017		231300	23	3	1	4	0	0
40	0		0	23	230765	2806215	230765	23	230765	CENTRO		1			S/N		2	19	5	4	999992	0	0	23	230440	PRESIDENTE VARGAS		1	2	5	1	2	4	1100	M	8	9		3180	2	9082017		230765	23	2	8	4	0	0
41	0		0	23	230765	2806215	230765	23	230765	CENTRO		1			S/N		2	18	2	4	999992	0	0	23	230440	MONDUBIM		1	2	5	1	1	4	2319	I	8	9		2930	9	11092017		230650	23	3	1	4	0	0
42	2		0	23	230765	2806215	230765	23	230765	CENTRO		1			S/N		2	37	5	5	521105	1	0	23	230440	MONDUBIM		1	2	5	1	2	4	1153	F	9	9		3355	2	23112017		230440	23	4		1	1	0
43	0		0	23	230765	2806215	230765	23	230765	CENTRO		1			S/N		2	20	1	4	999992	0	0	23	230440	ESPERANCA		1	2	5	1	1	4	325	F	9	9		3060	2	4122017		230440	23	3		4	0	0
44	0		0	23	230765	2806215	230765	23	230765	CENTRO		1			S/N		2	29	5	4	763010	1	0	23	230440	PLANALTO AIRTON SENA		1	2	4	1	2	4	1020	F	9	9		3145	2	5122017		230440	23	2	8	1	1	1
45	0		0	23	230370	2562545	230370	23	230370	JUREMA		1					2	22	5	4	999992	0	0	23	230440	CONJUNTO CEARA		1	2	5	1	2	4	1540	M	8	9		3155	2	26012017		230440	23	3	3	4	0	0
46	4		0	23	230370	2562545	230370	23	230370	JUREMA		1					2	16	1	4		1	1	23	230440	VILA VELHA		1	2	5	1	1	4	50	F	9	10		3385	2	11042017		231020	23	2	8	4	1	1
47	7		0	23	230370	2562545	230370	23	230370	JUREMA		1					2	28	5	4	999992	2	0	23	230440	BOM JARDIM		1	2	5	1	2	4	1140	M	8	9		3960	2	8052017		230440	23	2	8	4	2	0
48	6		0	23	230370	2562545	230370	23	230370	JUREMA		1					2	17	5	4		0	0	23	230440	GRANJA LISBOA		1	2	5	1	1	4	543	F	9	9		2950	2	13062017		231290	23	3	1	4	0	0
49	9		0	23	230370	2562545	230370	23	230370	JUREMA		1					2	22	2	4	521110	0	0	23	230440	ELLERY		1	2	5	1	2	4	945	M	8	9		3460	2	17072017		230440	23	3	3	4	0	0
50	9		0	23	230370	2562545	230370	23	230370	JUREMA		1					2	18	5	4	421125	1	1	23	230440	GRANJA LISBOA		1	2	4	1	1	3	2016	F	8	9		3585	2	21082017		230440	23	3	2	4	1	1
51	0		0	23	230370	2562545	230370	23	230370	JUREMA		1					2	22	2	4	999992	1	0	23	230440	NOVA ASSUNCAO		1	2		1	2	1	1658	M	8	9		2705	2	11092017		231070	23	3	2	4	1	0
52	2		0	23	230765	2372207	230765	23	230765	DISTRITO INDUSTRIAL		1		PAJUCARA	S/N		2	30	1	5	411010	1	1	23	230440	NOVO MONDUBIM		1	2	5	1	2	4	1149	M	8	9		3720	2	6012017		230440	23	4		1	2	0
53	0		0	23	230765	2372207	230765	23	230765	DISTRITO INDUSTRIAL		1		PAJUCARA	S/N		2	20	1	4	999992			23	230440	BOM JARDIM		1	2	5	1	1	4	1935	F	8	9		3210	2	19012017		231360	23	3		4
54	8		0	23	230765	2372207	230765	23	230765	DISTRITO INDUSTRIAL		1		PAJUCARA	S/N		2	24	2	5	999992		2	23	230440	JARDIM IRACEMA		1	2	5	1	2	3	956	M	8	9		2585	2	3022017		230440	23	4		4	2	0
55	0		0	23	230765	2372150	230765	23	230765	PAJUCARA		1			363		2	29	5	4	999992	2	0	23	230440	MARAPONGA		1	2	5	1	2	4	1620	M	9	9		3305	2	13022017		230440	23	3		1	2	0
56	0		0	23	230765	2372207	230765	23	230765	DISTRITO INDUSTRIAL		1		PAJUCARA	S/N		2	31	5	3	516110	3		23	230440	CONJUNTO CEARA		1	2	4	1	2	3	925	F	8	9		2940	2	22022017		230440	23	2			3	3
57	8		0	23	230765	2372207	230765	23	230765	DISTRITO INDUSTRIAL		1		PAJUCARA	S/N		2	28	5	4	252515			23	230440	MARAPONGA		1	2		1	2	4	1511	F	9	10		3640	2	3032017		420240	42	3
58	8		0	23	230765	2372150	230765	23	230765	PAJUCARA		1			363		2	32	5	3	354705	2	0	23	230440	ESPLANADA MONDUBIM		1	2	5	1	2	4	1730	F	8	9		5040	2	23032017		230120	23	2			2	2
59	9		0	23	230765	2372150	230765	23	230765	PAJUCARA		1			363		2	29	2	4	999992	1	1	23	230440	GRANJA LISBOA		1	2	5	1	2	4	1125	F	8	9		3480	2	31032017		230630	23	2	8	4	2	0
60	8		0	23	230765	2372150	230765	23	230765	PAJUCARA		1			363		2	28	5	4	999992	2	0	23	230440	BOM JARDIM		1	2	6	1	2	4	1012	F	8	9		3400	2	11042017		230440	23	3			2	2
61	9		0	23	230765	2372207	230765	23	230765	DISTRITO INDUSTRIAL		1		PAJUCARA	S/N		2	30	2	4	371105			23	230440	CONJUNTO PALMEIRAS		1	2	3	1	2	4	1415	M	8	9		3570	2	18042017		230440	23	3
62	7		0	23	230765	2372207	230765	23	230765	DISTRITO INDUSTRIAL		1		PAJUCARA	S/N		2	28	1	4	422305	2	0	23	230440	MONDUBIM		1	2	5	1	1	3	933	M	8	9		3635	2	18042017		220740	22	3			2	2
63	6		0	23	230765	2372150	230765	23	230765	PAJUCARA		1			363		2	26	1	5	999992	1		23	230440	MESSEJANA		1	2		1	2	2	1425	F	8	9		4000	2	3052017		230440	23	4		4	1	0
64	0		0	23	230765	2372150	230765	23	230765	PAJUCARA		1			363		2	22	5	4	763205	2	0	23	230440	MONDUBIM		1	2	5	1	2	4	1420	M	9	9		2980	2	16052017		230440	23	3		4	2	2
65	0		0	23	230765	2372150	230765	23	230765	PAJUCARA		1			363		2	28	5	4	999992	3	0	23	230440	BOM JARDIM		1	2	5	1	2	4	1630	M	8	9		3075	2	16052017		230495	23	3	2		3	3
66	6		0	23	230765	2372207	230765	23	230765	DISTRITO INDUSTRIAL		1		PAJUCARA	S/N		2	29	2	4	524215		1	23	230440	MONDUBIM		1	2	5	1	2	4	1457	F	9	10		3240	2	22062017		230410	23	3			1
67	5		0	23	230765	2372150	230765	23	230765	PAJUCARA		1			363		2	32	2	4	999992			23	230440	PARQUE SAO JOAO		1	2	6	1	2	4	1535	F	8	9		3515	2	4072017		230440	23	3	3	4
68	1		0	23	230765	2372150	230765	23	230765	PAJUCARA		1			363		2	22	5	4	999992	2	0	23	230440	JANGURUSSU		1	2	5	1	2	3	1145	M	8	9		2930	2	4072017		230765	23	3	2	4	2	2
69	4		0	23	230765	2372150	230765	23	230765	PAJUCARA		1			363		2	25	5	4	421125	1	0	23	230440	MARAPONGA		1	2	5	1	2	4	1130	F	8	9		3480	2	25072017		230440	23	3	3	4	1	0
70	0		0	23	230765	2372150	230765	23	230765	PAJUCARA		1			363		2	40	4	5	141410		1	23	230440	SAO GERARDO		1	2		1	2	4	950	F	8	9		3615	2	2082017		231140	23	5		1	1
71	7		0	23	230765	2372207	230765	23	230765	DISTRITO INDUSTRIAL		1		PAJUCARA	S/N		2	31	2	4	516110	1	1	23	230440	MONDUBIM		1	2	5	1	1	4	727	F	8	9		3695	2	24082017		231410	23	3			2	1
72	6		0	23	230765	2372150	230765	23	230765	PAJUCARA		1			363		2	29	5	2	763205	2	0	23	230440	JANGURUSSU		1	2	5	1	2	4	1033	M	8	9		2995	2	28082017		230440	23	1	2	4	2	0
73	0		0	23	230765	2372150	230765	23	230765	PAJUCARA		1			363		2	20	2	4	999992			23	230440	ALTOS PLANALTO AIRTON SENA		1	2	5	1		4	1810	M	8	9		3690	2	28082017		230440	23	3		4
74	7		0	23	230765	2372207	230765	23	230765	DISTRITO INDUSTRIAL		1		PAJUCARA	S/N		2	25	2	5		1	0	23	230440	CIDADE DOS FUNCIONARIOS		1	2	5	1	2	3	1819	M	7	9		3125	2	13092017		230440	23	4		1	1	0
75	1		0	23	230765	2372150	230765	23	230765	PAJUCARA		1			363		2	29	1	2	999992	3	0	23	230440	CANINDEZINHO		1	2	5	1	2	4	1545	F	8	9		3185	2	21092017		230370	23	1		4	3	3
76	4		0	23	230765	2372150	230765	23	230765	PAJUCARA		1			363		2	34	5	4	999992		3	23	230440	SIQUEIRA 2		1	2	6	1	2	4	1531	F	8	9		3290	2	9102017		231260	23	3		4	3	0
77	0		0	23	230765	2372207	230765	23	230765	DISTRITO INDUSTRIAL		1		PAJUCARA	S/N		2	27	5	4				23	230440	GRANJA PORTUGAL		1	2	5	1	1	4	1236	F	8	9		3510	2	23102017		230765	23	3
78	0		0	23	230765	2372150	230765	23	230765	PAJUCARA		1			363		2	26	3	4	999992	3	3	23	230440	CASTELAO		1	2	6	1	2	3	1854	M	8	9		3810	2	30112017		230765	23	3	3	4	6	3
79	9		0	23	230765	2372207	230765	23	230765	DISTRITO INDUSTRIAL		1		PAJUCARA	S/N		2	27	1	5	999991			23	230440	PRAIA DO FUTURO		1	2	5	1	2	2	240	F	8	9		2640	2	4122017		120040	12	4
80	4		0	23	230765	2372150	230765	23	230765	PAJUCARA		1			363		2	23	5	4	999992			23	230440	CENTRO		1	2	5	1	2	4	1155	F	7	9		3080	2	18122017		231310	23	3	2	4
81	7		0	23	230765	2372150	230765	23	230765	PAJUCARA		1			363		2	41	5	4	763205			23	230440	ALVARO WEYNE		1	2	5	1	2	4	1525	M	8	9		3820	2	18122017		230440	23	3	3	4
82	8		0	23	230765	2372150	230765	23	230765	PAJUCARA		1			363		2	29	5	3	999992	2	1	23	230440	VILA UNIAO		1	2	5	1	1	3	1150	F	8	9		3175	2	21122017		230440	23	2	7	4	3	1
83	5	30	0	23	230440	2481286	230440	23	230440	RODOLFO TEOFILO		1			S/N		2	26	5	4	512120	0	0	23	230440	CJ CEARA I-5030 ETAPA 1 5031 E	5	1	2	1	1	1	3	1207	F	7	8		1030	2	3012017		230260	23	3	3		0	0
84	3	30	0	23	230440	2481286	230440	23	230440	RODOLFO TEOFILO		1			S/N		2	31	1	4	999994	1	0	23	230440	CARLITO PAMPLONA-1030	1	1	2	5	1	1	3	1355	F	9	9		2570	2	3012017		230440	23	2	8		1	1
85	1	30	0	23	230440	2651351	230440	23	230440	VILA VELHA		1		CONJ NOVA ASSUNCAO	1130		2	24	1	3	999992	1		23	230440	ALVARO WEYNE-1010	1	1	2	4	1	1	2	2223	M	8	9		2650	2	3012017		355030	35	2	7		1	1
86	0	30	0	23	230440	2481286	230440	23	230440	RODOLFO TEOFILO		1			S/N		2	33	5	3	999992	3	1	23	230440	PARANGABA-4150 OSORIO DE PAIVA	4	1	2	5	1	1	3	35	F	8	9		2825	2	4012017		230440	23	2	5		4	3
87	0	30	0	23	230440	2723212	230440	23	230440	MESSEJANA		1			7700		2	18	1	3	999992			23	230440	CONJUNTO PALMEIRAS	6	1	2	5	1	1	3	915	F	9	9		2900	2	5012017		230440	23	2		4
88	0	30	0	23	230440	2723212	230440	23	230440	MESSEJANA		1			7700		2	40	5	4	999992		1	23	230440	CAJAZEIRAS-6060	6	1	2	5	1	1	3	830	M	6	9		3295	2	17022017		230440	23	3		4	1
89	7	30	0	23	230440	2723212	230440	23	230440	MESSEJANA		1			7700		2	22	5	3	999992	2		23	230440	ALAGADICO NOVO-6020 PRESIDENTE	6	1	2	5	1	1	2	915	F	9	9		3800	2	16032017		230440	23	2	7	4	2	2
90	0	30	0	23	230440	2723212	230440	23	230440	MESSEJANA		1			7700		2	31	5	4	999991	1		23	230440	MESSEJANA-6190-TRANSF BAIRRO S	6	1	2	5	1	2	3	1700	F	8	9		3100	2	6012017		231180	23	3	1	4	1	1
91	0	30	0	23	230440	3242587	230440	23	230440	SAO JOAO DO TAUAPE		1			4000		2	26	2	5	422105			23	230440	ANTONIO BEZERRA-3020-CACHOEIRI	3	1	2	4	1	2	3	2243	F	6	8		1980		6012017		230440	23	5
92	7	30	0	23	230440	2529068	230440	23	230440	JOSE WALTER		1			440		2	22	1	3	999992	0	1	23	230440	CASTELAO-6080 ALTO DA PAZ-ITAP	6	1	2	5	1	1	1	2353	F	8	8		2355	2	9012017		230440	23	2	7	4	1	0
93	2	30	0	23	230440	2723212	230440	23	230440	MESSEJANA		1			7700		2	41	2	4	322230	1		23	230440	CAMBEBA-6070	6	1	2	5	1	2	4	1010	M	8	8		3695	2	10012017		230526	23	3	3	4	1
94	6	30	0	23	230440	2481286	230440	23	230440	RODOLFO TEOFILO		1			S/N		2	18		4	212315	0	0	23	230440	PRES KENNEDY-3140 OLAVO BILAC	3	1	2	5	1	2	4	1408	F	9	9		3695	2	10012017		230440	23	3			0	0
95	6	30	0	23	230440	2497654	230440	23	230440	PAPICU		1			900		2	17	1	3	999992			23	230440	CJ CEARA I-5030 ETAPA 1 5031 E	5	1	2	5	1	2	3	26	F	9	9		3008	2	10012017		231320	23	2		4
96	1	30	0	23	230440	2415631	230440	23	230440	FATIMA		1			1827		2	27	2	4	521130	0	0	23	230440	VICENTE PINZON-2190 CASTELO EN	2	1	2	5	1	2	4	942	M	9	9		3370	2	10012017		230440	23	3		4	0	0
97	2	30	0	23	230440	2415631	230440	23	230440	FATIMA		1			1827		2	31	2	4	262105	1	0	23	230440	MUCURIPE-2120 SANTA TERESINHA	2	1	2	5	1	2	4	743	F	9	9		3244	2	10012017		230440	23	3		1	1	0
98	0	30	0	23	230440	2497654	230440	23	230440	PAPICU		1			900		2	41	2			1	0	23	230440	SAPIRANGA-COITE-6270-BARRO DUR	6	1	2	5	1	2	4	600	F	8	9		3208	2	10012017		221100	22			4	1	1
99	1	30	0	23	230440	7047428	230440	23	230440	JOQUEI CLUBE		1			145		2	30	1	3	999992	1	1	23	230440	CJ CEARA II-5200 ETAPA 3 5033	5	1	2	5	1	2	3	1539	F	9	9		2760	2	10012017		230440	23	2		4	2	0
100	0	30	0	23	230440	2481286	230440	23	230440	RODOLFO TEOFILO		1			S/N		2	30	2	4	763210	1	0	23	230440	MANOEL SATIRO-5100 STO ANTONIO	5	1	2	4	1	2	3	1448	F	8	9		3385	2	11012017		230470	23	3	2		1	0
101	6	30	0	23	230440	2481286	230440	23	230440	RODOLFO TEOFILO		1			S/N		2	19	5	4	999992	1	0	23	230440	BELA VISTA-3040	3	1	2	5	1	2	3	1559	M	8	9		3615	2	11012017		230440	23	2	8		1	1
102	8	30	0	23	230440	2529068	230440	23	230440	JOSE WALTER		1			440		2	26	2	4	999992	1	0	23	230440	JANGURUSSU-6150 TAMANDA-BICEL-	6	1	2	5	1	2	4	555	F	9	9		3590	2	11012017		230440	23	3	3	4	1	0
103	0	30	0	23	230440	2497654	230440	23	230440	PAPICU		1			900		2	26	1	4	999992	1		23	230440	VICENTE PINZON-2190 CASTELO EN	2	1	2	5	1	1	4	435	F	9	9		3644	2	11012017		231290	23	3		4	1
104	2	30	0	23	230440	2529068	230440	23	230440	JOSE WALTER		1			440		2	34	2	4	415130	0	0	23	230440	PARANGABA-4150 OSORIO DE PAIVA	4	1	2	5	1	1	4	131	M	5	8		3605	2	12012017		230770	23	3	3	4	0	0
105	4	30	0	23	230440	2529068	230440	23	230440	JOSE WALTER		1			440		2	19	1	3	999992	0	2	23	230440	PQ DOIS IRMAOS-6230	6	1	2	5	1	2	4	2252	F	9	9		2750	1	17012017	Q423	230440	23	2	7	4	2	0
106	8	30	0	23	230440	7047428	230440	23	230440	JOQUEI CLUBE		1			145		2	25	2	4	521110	0	0	23	230440	FARIAS BRITO-1050 OTAVIO BONFI	1	1	2	5	1	2	4	1748	M	9	9		3250	2	12012017		230440	23	3		4	0	0
107	3	30	0	23	230440	2481286	230440	23	230440	RODOLFO TEOFILO		1			S/N		2	30	1	3	521110	2	0	23	230440	MONDUBIM-5120 ARVOREDO C INGLE	5	1	2	5	1	2	3	806	F	9	9		2730	2	13012017		230440	23	2			2	0
108	7	30	0	23	230440	2529068	230440	23	230440	JOSE WALTER		1			440		2	41	1	3	999992	5	0	23	230440	CAJAZEIRAS-6060	6	1	2	5	1	1	3	1113	M	8	9		3320	2	13012017		231070	23	2	5	4	5	5
109	3	30	0	23	230440	2529068	230440	23	230440	JOSE WALTER		1			440		2	23	1	4	999992	0	0	23	230440	MONDUBIM-5120 ARVOREDO C INGLE	5	1	2	5	1	2	3	911	M	8	9		2825	2	13012017		230440	23	3	3	4	0	0
110	9	30	0	23	230440	2562685	230440	23	230440	PIRAMBU		1			245		2	29	5		999992	1		23	230440	JOAQUIM TAVORA-2090 PIEDADE	2	1	2		1	2	4	1950	F	8	9		3150		13012017		230765	23			4	1	1
111	7	30	0	23	230440	2497654	230440	23	230440	PAPICU		1			900		2	39	5	4	521110		1	23	230440	MARAPONGA-5110	5	1	2	5	1	2	4	2003	F	6	9		2818	2	13012017		120070	12	3		4	1
112	2	30	0	23	230440	2562685	230440	23	230440	PIRAMBU		1			245		2	32	1		999992	1		23	230440	QUINTINO CUNHA-3150 OMEGA II-	3	1	2		1	2	3	1535	M	8	9		3650		15012017		230440	23			4	1	1
113	9	30	0	23	230440	2562685	230440	23	230440	PIRAMBU		1			245		2	18	5		999992	1		23	230440	BARRA DO CEARA-1020 BEIRA RIO-	1	1	2		1	2	2	1450	F	8	9		2750		16012017		230440	23			4	1
114	7	30	0	23	230440	2481286	230440	23	230440	RODOLFO TEOFILO		1			S/N		2	25	1	3	999992			23	230440	PQ PRES VARGAS	5	1	2	5	1	1	4	714	M	9	9		3220	2	16012017		230440	23	2	7
115	4	30	0	23	230440	2723212	230440	23	230440	MESSEJANA		1			7700		2	19	5	3	999992	2		23	230440	CURIO-6110 CONJ S MIGUEL-PQ S	6	1	2	5	1	1	2	1443	M	8	9		3105	2	16012017		230440	23	2		4	2	2
116	5	30	0	23	230440	2723212	230440	23	230440	MESSEJANA		1			7700		2	21	1	3	999991		1	23	230440	CURIO-6110 CONJ S MIGUEL-PQ S	6	1	2	5	1	2	3	1527	M	9	9		3480	2	16012017		230440	23	2	7	4	1
117	7	30	0	23	230440	3242587	230440	23	230440	SAO JOAO DO TAUAPE		1			4000		2	13	1	3	999991			23	230440	DIAS MACEDO-6120 RENASCER- SID	6	1	2		1	1	1	222	M	5	7		900		16012017		230440	23	2
118	4	30	0	23	230440	2723212	230440	23	230440	MESSEJANA		1			7700		2	18	5	3	999992	1		23	230440	SAO JOAO DO TAUAPE-2160	2	1	2	5	1	1	3	1128	F	9	9		3210	2	16012017		230440	23	2		4	1	1
119	6	30	0	23	230440	2415631	230440	23	230440	FATIMA		1			1827		2	20	1	5	252105	0	0	23	230440	FARIAS BRITO-1050 OTAVIO BONFI	1	1	2	5	1	2	4	2306	M	4	9		3760	2	16012017		230440	23	5		4	0	0
120	0	30	0	23	230440	2415631	230440	23	230440	FATIMA		1			1827		2	28	1	4		1	1	23	230440	MONDUBIM-5120 ARVOREDO C INGLE	5	1	2	1	1	1	2	1236	M	3	5		400	2	16012017		210320	21	3		4	2	0
121	4	30	0	23	230440	2497654	230440	23	230440	PAPICU		1			900		2	16	5	4	999992			23	230440	PASSARE-6200BARROSO 2-EXPEDIC	6	1	2	4	1	2	4	2330	M	9	9		3076	2	16012017		230440	23	2	8	4
122	0	30	0	23	230440	2415631	230440	23	230440	FATIMA		1			1827		2	41	2	4	521130	1	0	23	230440	BOM SUCESSO-3050 PEDREIRA	3	1	2	5	1	1	4	2355	M				3428	2	16012017		230440	23	3		1	1	0
123	1	30	0	23	230440	2415631	230440	23	230440	FATIMA		1			1827		2	19	2	3	999992	0	1	23	230440	JD DAS OLIVEIRAS-6160 TANCREDO	6	1	2	5	1	2	4	2231	M	6	9		2970	2	16012017		230440	23	2		4	1	0
124	6	30	0	23	230440	2481286	230440	23	230440	RODOLFO TEOFILO		1			S/N		2	43	5	4	322230	1	0	23	230440	JD CEARENSE-5080	5	1	2	4	1	2	4	948	F	8	9		2265	2	16012017		230120	23	3			1	0
125	7	30	0	23	230440	2415631	230440	23	230440	FATIMA		1			1827		2	31	1	4	422305	0	1	23	230440	MONDUBIM-5120 ARVOREDO C INGLE	5	1	2	5	1	2	4	1000	F	9	9		2936	2	17012017				3		4	1	1
126	3	30	0	23	230440	2415631	230440	23	230440	FATIMA		1			1827		2	24	2	4	516110	0	0	23	230440	EDSON QUEIROZ-6130 AGUA FRIA-	6	1	2	5	1	2	4	921	M	9	9		4200	2	17012017		230440	23	3		1	0	0
127	1	30	0	23	230440	2415631	230440	23	230440	FATIMA		1			1827		2	39	1	4		1	0	23	230440	DOM LUSTOSA-3060	3	1	2	5	1	2	4	845	M	9	9		3716	2	17012017		230440	23	3		4	1	1
128	6	30	0	23	230440	2481286	230440	23	230440	RODOLFO TEOFILO		1			S/N		2	19	1	4	999991	0	1	23	230440	VILA ELLERY-1140 VILA ELERI	1	1	2	5	1	1	9	618	F	8	8		2925	2	17012017		230440	23	3			1	0
129	4	30	0	23	230440	2415631	230440	23	230440	FATIMA		1			1827		2	27	2	4	521130	0	0	23	230440	BARRA DO CEARA-1020 BEIRA RIO-	1	1	2	5	1	2	4	2322	F	9	9		3330	2	17012017		230440	23	3		4	0	0
130	7	30	0	23	230440	2415631	230440	23	230440	FATIMA		1			1827		2	29	2	4	784205	0	0	23	230440	SERRINHA-4170 VILA BETANIA	4	1	2	5	1	2	4	1058	M	9	9		4100	2	17012017		230240	23	3		4	0	0
131	3	30	0	23	230440	2481286	230440	23	230440	RODOLFO TEOFILO		1			S/N		2	17	1	4	999991			23	230440	PRES KENNEDY-3140 OLAVO BILAC	3	1	2		1	2	2	2232	M	9	9		3240	2	17012017		230440	23	3	1
132	5	30	0	23	230440	2497654	230440	23	230440	PAPICU		1			900		2	14	1		999992			23	230440	VICENTE PINZON-2190 CASTELO EN	2	1	2	4	1	2	1	1706	M	8	8		2130	2	18012017		230440	23			4
133	9	30	0	23	230440	7047428	230440	23	230440	JOQUEI CLUBE		1			145		2	21	1	4	999992	0	0	23	230440	PLANALTO AIRTON SENNA-5122 PAN	5	1	2	4	1	2	4	946	M	5	9		3520	2	19012017		230440	23	3	2	4	0	0
134	0	30	0	23	230440	7047428	230440	23	230440	JOQUEI CLUBE		1			145		2	15	1	4	999991	0	1	23	230440	CANINDEZINHO-5020 SAO VICENTE	5	1	2	6	1	1	4	700	M	8	8		3780	2	19012017		230440	23	3	1	4	1	0
135	6	30	0	23	230440	2481286	230440	23	230440	RODOLFO TEOFILO		1			S/N		2	26	2	4	521130	0	1	23	230440	HENRIQUE JORGE-3070	3	1	2	5	1	1	4	1022	M	8	9		3120	2	19012017		230770	23	3	3		1	0
136	9	30	0	23	230440	2482339	230440	23	230440	CONJUNTO CEARA		1		ETAPA 4	148		2	20	5	4	999992	0	2	23	230440	PQ GENIBAU-5050	5	1	2	4	1	1	3	2255	M	8	9		2060	2	19012017		230440	23	3	2	4	2	0
137	3	30	0	23	230440	2482339	230440	23	230440	CONJUNTO CEARA		1		ETAPA 4	148		2	30	5	4	421125	1	0	23	230440	GRANJA PORTUGAL-5070 MELA-MELA	5	1	2	5	1	2	4	1609	F	8	9		3320	2	19012017		230400	23	3	3	4	1	1
138	1	30	0	23	230440	2482339	230440	23	230440	CONJUNTO CEARA		1		ETAPA 4	148		2	19	1	4	999992	1	0	23	230440	BOM JARDIM-5010 ESP SUMARE- DO	5	1	2	5	1	1	4	2256	F	9	9		3870	2	19012017		230440	23	2	8	4	1	0
139	8	30	0	23	230440	2482339	230440	23	230440	CONJUNTO CEARA		1		ETAPA 4	148		2	18	1	4	999992	0	0	23	230440	PASSARE-6200BARROSO 2-EXPEDIC	6	1	2	5	1	2	3	1019	M	9	9		3630	2	19012017		230440	23	3	3	4	0	0
140	2	30	0	23	230440	7047428	230440	23	230440	JOQUEI CLUBE		1			145		2	29	1	4	411010	0	0	23	230440	PAUPINA-6210 BAIRRO S-CONJ ALT	6	1	2	5	1	1	4	1420	F	9	9		3470	2	19012017		230440	23	3		4	0	0
141	1	30	0	23	230440	2651351	230440	23	230440	VILA VELHA		1		CONJ NOVA ASSUNCAO	1130		2	23	2	4	999992	1		23	230440	CRISTO REDENTOR-1040 COLONIA	1	1	2		1	1	4	1454	M	8	9		3230		19012017		230440	23	3			1	1
142	8	30	0	23	230440	2651351	230440	23	230440	VILA VELHA		1		CONJ NOVA ASSUNCAO	1130		2	16	1	4	999991			23	230440	ANTONIO BEZERRA-3020-CACHOEIRI	3	1	2		1	2	4	2040	F	9	9		3210	2	19012017		230630	23	3	1	4
143	0	30	0	23	230440	2723212	230440	23	230440	MESSEJANA		1			7700		2	23	1	4	422105			23	230440	SAPIRANGA-COITE-6270-BARRO DUR	6	1	2	5	1	1	3	1735	F	8	9		2790	2	19012017		230440	23	2	8	4
144	9	30	0	23	230440	2723212	230440	23	230440	MESSEJANA		1			7700		2	30	5	4		1		23	230440	VILA PERI-4190 VILA PERY	4	1	2	4	1	1	4	1738	F	8	9		2865	2	19012017		230440	23	3	3	4	1	1
145	0	30	0	23	230440	2529068	230440	23	230440	JOSE WALTER		1			440		2	22	1	4	999992	2	3	23	230440	SERRINHA-4170 VILA BETANIA	4	1	2	5	1	1	3	647	F	8	9		2605	2	19012017		230440	23	2	8	4	5	2
146	1	30	0	23	230440	2651351	230440	23	230440	VILA VELHA		1		CONJ NOVA ASSUNCAO	1130		2	29	1	4	999992	1		23	230440	BARRA DO CEARA-1020 BEIRA RIO-	1	1	2		1	2	4	1137	F	7	9		3465		20012017		230835	23	3		4	1	1
147	0	30	0	23	230440	2651351	230440	23	230440	VILA VELHA		1		CONJ NOVA ASSUNCAO	1130		2	29	1	3	999992	7	2	23	230440	PICI-3130 PLANALTO PICI	3	1	2	5	1	1	3	1620	M	8	9		2950	2	20012017		230440	23	1	4	4	9	9
148	0	30	0	23	230440	2651351	230440	23	230440	VILA VELHA		1		CONJ NOVA ASSUNCAO	1130		2	22	1	3				23	230440	JD IRACEMA-1090	1	1	2		1	2	3	1005	M	1	8		2095		20012017		230440	23	2		4
149	7	30	0	23	230440	2497654	230440	23	230440	PAPICU		1			900		2	30	5	4	999992	1	1	23	230440	ALDEOTA2010 FAVELA DO TRILHOMA	2	1	2	4	1	1	1	445	M	7	8		1772		20012017		230440	23	3		1	2	0
150	0	30	0	23	230440	2651351	230440	23	230440	VILA VELHA		1		CONJ NOVA ASSUNCAO	1130		2	15	1	3	999992			23	230440	VILA VELHA-1150 BANCARIOS- N A	1	1	2		1	1	2	1734	M	9	9		2750		20012017		230440	23	2	6	4
151	1	30	0	23	230440	2562685	230440	23	230440	PIRAMBU		1			245		2	22	2		999992	1	2	23	230440	PAPICU-2140 GIEBA- VERDES MARE	2	1	2		1	2	3	1510	F	9	10		3750		21012017		230440	23			4	3
152	5	30	0	23	230440	2482339	230440	23	230440	CONJUNTO CEARA		1		ETAPA 4	148		2	22	1	3	763010	1	0	23	230440	BOM JARDIM-5010 ESP SUMARE- DO	5	1	2	5	1	2	3	1409	F	8	9		3465	2	21012017		230440	23	2		4	1	0
153	3	30	0	23	230440	2482339	230440	23	230440	CONJUNTO CEARA		1		ETAPA 4	148		2	19	1	3	999992	0	0	23	230440	SERRINHA-4170 VILA BETANIA	4	1	2	5			4	1646	M	8	9		3365	2	22012017		230630	23	2		4	0	0
154	6	30	0	23	230440	2482339	230440	23	230440	CONJUNTO CEARA		1		ETAPA 4	148		2	33	2	4	999994	1	1	23	230440	CJ CEARA II-5200 ETAPA 3 5033	5	1	2	5	1	2	3	949	F	9	9		3180	2	21012017		355030	35	3	3	4	2	0
155	4	30	0	23	230440	2482339	230440	23	230440	CONJUNTO CEARA		1		ETAPA 4	148		2	30	5	4	999992	1	0	23	230440	GRANJA PORTUGAL-5070 MELA-MELA	5	1	2	5	1	2	4	1134	F	9	9		3420	2	21012017		230770	23	3	3	4	1	0
156	5	30	0	23	230440	2562685	230440	23	230440	PIRAMBU		1			245		2	19	1		999992	2		23	230440			1	2		1	2	2	1820	M	8	9		3100		23012017		230440	23			4	2
157	5	30	0	23	230440	3242587	230440	23	230440	SAO JOAO DO TAUAPE		1			4000		2	30	1	5				23	230440	PARANGABA-4150 OSORIO DE PAIVA	4	1	2		1	2	3	1000	M	9	9		3316		23012017		230280	23	4
158	9	30	0	23	230440	2723212	230440	23	230440	MESSEJANA		1			7700		2	24	5	2	999992	5		23	230440	JANGURUSSU-6150 TAMANDA-BICEL-	6	1	2	4	1	1	2	2135	M	8	9		2345	2	23012017		230440	23	1	2	4	5	5
159	9	30	0	23	230440	2415631	230440	23	230440	FATIMA		1			1827		2	28	2	4	515210	2	0	23	230440	CURIO-6110 CONJ S MIGUEL-PQ S	6	1	2	5	1	2	3	2108	F	9	9		3558	2	23012017		230440	23	3		4	2	2
160	8	30	0	23	230440	2482339	230440	23	230440	CONJUNTO CEARA		1		ETAPA 4	148		2	23	1	3	999992	1	1	23	230440	BOM JARDIM-5010 ESP SUMARE- DO	5	1	2	6	1	1	4	1827	F	9	9		3540	2	23012017		230440	23	2	5	4	2	1
161	6	30	0	23	230440	2415631	230440	23	230440	FATIMA		1			1827		2	28	2	5	223605	0	0	23	230440	CJ ESPERANCA-5040 ARACAPE	5	1	2		1	1	4	56	F	9	9		3220	2	23012017		230440	23	5		1	0	0
162	4	30	0	23	230440	2415631	230440	23	230440	FATIMA		1			1827		2	20	1	4		0	0	23	230440	ALAGADICO NOVO-6020 PRESIDENTE	6	1	2	5	1	1	4	1833	M	9	10		2250	2	23012017		330455	33	3		4	0	0
163	4	30	0	23	230440	2482339	230440	23	230440	CONJUNTO CEARA		1		ETAPA 4	148		2	22	1	3	999992	1	0	23	230440	GRANJA PORTUGAL-5070 MELA-MELA	5	1	2	5	1	2	3	1621	M	9	9		4335	2	23012017		230440	23	2	7	4	1	1
164	9	30	0	23	230440	2482339	230440	23	230440	CONJUNTO CEARA		1		ETAPA 4	148		2	25	1	3	999992	0	1	23	230440	NAO CADASTRADO		1	2	5	1	2	4	228	F	7	9		3565	2	23012017		230440	23	2	5	4	1	0
165	4	30	0	23	230440	2651351	230440	23	230440	VILA VELHA		1		CONJ NOVA ASSUNCAO	1130		2	22	1	4	999991			23	230440	QUINTINO CUNHA-3150 OMEGA II-	3	1	2		1	1	4	1439	F	9	9		3275		23012017		230440	23	3		4
166	8	30	0	23	230440	2651351	230440	23	230440	VILA VELHA		1		CONJ NOVA ASSUNCAO	1130		2	18	1		999992			23	230440	BELA VISTA-3040	3	1	2		1	2	4	1500	M	8	9		3660		23012017		230120	23			4
167	3	30	0	23	230440	2651351	230440	23	230440	VILA VELHA		1		CONJ NOVA ASSUNCAO	1130		2	19	1	2	999992	1		23	230440	SIQUEIRA-5150 JATOBA	5	1	2	5	1	1	3	425	F	9	9		3350	2	24012017		210090	21	1			1	1
168	8	30	0	23	230440	2479907	230440	23	230440	CENTRO		1			1526		2	39	1	4	411010		3	23	230440	JACARECANGA-1070 MORRO DO OURO	1	1	2		1	2	4	1451	F	8	9		3640	2	24012017		230440	23	3	3	4	3
169	6	30	0	23	230440	2479907	230440	23	230440	CENTRO		1			1526		2	24	1	4	999992			23	230440	VILA VELHA-1150 BANCARIOS- N A	1	1	2		1	2	3	1436	M	9	10		2738	2	24012017		230440	23	3	3	4
170	0	30	0	23	230440	2651351	230440	23	230440	VILA VELHA		1		CONJ NOVA ASSUNCAO	1130		2	29	1	3	999992	2		23	230440	BARRA DO CEARA-1020 BEIRA RIO-	1	1	2	5	1	2	4	1302	F	8	8		3185		25012017		230440	23	2		4	2	1
171	5	30	0	23	230440	2499363	230440	23	230440	CENTRO		1			545		2	23	1	4	999992	2	0	23	230440	DEMOCRITO ROCHA-4060	4	1	2	3	1	2	1	1208	F	7	8		1540	2	25012017		230440	23	3	1	4	2	2
172	3	30	0	23	230440	3394514	230440	23	230440	ALDEOTA		1			1168		2	32	2	5	241005			23	230440	ALDEOTA2010 FAVELA DO TRILHOMA	2	1	2	5	1	2	4	1100	M	9	10		3850	2	25012017		221100	22	5
173	1	30	0	23	230440	3394514	230440	23	230440	ALDEOTA		1			1168		2	31	1	5	241005			23	230440	PESQUISA		1	2	5	1	2	4	1805	F	8	9		3290	2	25012017		221100	22	5
174	4	30	0	23	230440	2562685	230440	23	230440	PIRAMBU		1			245		2	38	5			3	4	23	230440	ALVARO WEYNE-1010	1	1	2		1	2	4	1535	F	8	9		3450		25012017		355030	35			4	7	3
175	3	30	0	23	230440	3394514	230440	23	230440	ALDEOTA		1			1168		2	30	2	5	223208			23	230440	PESQUISA		1	2	5	1	2	4	2053	M	9	9		3855	2	25012017		230440	23	5
176	2	30	0	23	230440	2479907	230440	23	230440	CENTRO		1			1526		2	22	2	4	999992			23	230440	MONTE CASTELO-1100 NOVO TEMPO	1	1	2		1	2	4	919	M	8	9		3816	2	25012017		230440	23	3	3	4
177	5	30	0	23	230440	2499363	230440	23	230440	CENTRO		1			545		2	29	1	4	513205	3	0	23	230440	CAIS DO PORTO-2020 SERVILUZ- F	2	1	2	5	1	2	2	1135	M	7	9		3150	2	25012017		230440	23	2	8	4	3	0
178	4	30	0	23	230440	2479907	230440	23	230440	CENTRO		1			1526		2	18	1	4	999991	0	0	23	230440	PRES KENNEDY-3140 OLAVO BILAC	3	1	2	5	1	2	4	1625	F	9	9		3520	2	26012017		230440	23	3	1	4	0	0
179	3	30	0	23	230440	2479907	230440	23	230440	CENTRO		1			1526		2	24	1	4	999992			23	230440	PQ GENIBAU-5050	5	1	2		1	2	4	922	F	8	9		3610	2	26012017		230440	23	3	3	4
180	4	30	0	23	230440	2482339	230440	23	230440	CONJUNTO CEARA		1		ETAPA 4	148		2	18	2	4	999992	0	0	23	230440	PQ GENIBAU-5050	5	1	2	5	1	1	4	2201	M	9	9		3285	2	26012017		230440	23	3		4	0	0
181	9	30	0	23	230440	2529068	230440	23	230440	JOSE WALTER		1			440		2	21	1	3	999992	1	0	23	230440	MONDUBIM-5120 ARVOREDO C INGLE	5	1	2	5	1	2	2	1156	F	9	9		3120	2	26012017		230050	23	2	7	4	1	0
182	6	30	0	23	230440			23	230440	PQ GENIBAU-5050	5050	3		LOG TRAVESSA CORONEL	190	5	2	25	5	2	999992	3	1	23	230440	PQ GENIBAU-5050	5	1	2	4	1	1	2	2330	F				2205	2	26012017		230440	23	1	1	4	4	4
183	3	30	0	23	230440	2529068	230440	23	230440	JOSE WALTER		1			440		2	24	1	4	421125	3	1	23	230440	CASTELAO-6080 ALTO DA PAZ-ITAP	6	1	2	5	1	1	3	2128	M	9	9		3260	2	26012017		221100	22	3	1	4	4	3
184	4	30	0	23	230440	2482339	230440	23	230440	CONJUNTO CEARA		1		ETAPA 4	148		2	19	2	4	999992	0	0	23	230440	PQ GENIBAU-5050	5	1	2	5	1	1	3	2322	M	7	9		4660	2	26012017		230780	23	3		4	0	0
185	4	30	0	23	230440	2482339	230440	23	230440	CONJUNTO CEARA		1		ETAPA 4	148		2	22	1	3	999992	1	0	23	230440	BOM JARDIM-5010 ESP SUMARE- DO	5	1	2	5	1	1	3	943	M	9	9		3455	2	26012017		230440	23	2	6	4	1	1
186	3	30	0	23	230440	2651351	230440	23	230440	VILA VELHA		1		CONJ NOVA ASSUNCAO	1130		2	18	1	4	513205			23	230440	BARRA DO CEARA-1020 BEIRA RIO-	1	1	2	5	1	1	4	1322	F	9	9		3135	2	26012017		230440	23	2	8	4
187	9	30	0	23	230440	2651351	230440	23	230440	VILA VELHA		1		CONJ NOVA ASSUNCAO	1130		2	26	1	4	999992	1	0	23	230440	VILA VELHA-1150 BANCARIOS- N A	1	1	2	5	1	1	3	900	F	8	9		2795	2	26012017		231340	23	2	8		1	1
188	1	30	0	23	230440	2651351	230440	23	230440	VILA VELHA		1		CONJ NOVA ASSUNCAO	1130		2	28	1	4	325205	1	0	23	230440	PQ SAO JOSE-5130 FLUMINENSE-JA	5	1	2	5	1	2	1	1024	F	9	9		3775	2	26012017		230440	23	3		4	1	0
189	0	30	0	23	230440	2651351	230440	23	230440	VILA VELHA		1		CONJ NOVA ASSUNCAO	1130		2	25	1	4	999992	1	0	23	230440	JD IRACEMA-1090	1	1	2		1	2	3	1023	F	9	9		3315		26012017		230370	23	3	1		1	0
190	7	30	0	23	230440	3394514	230440	23	230440	ALDEOTA		1			1168		2	30		5	223610			23	230440	VICENTE PINZON-2190 CASTELO EN	2	1	2	4	1	2	4	1236	F	8	9		1680	2	26012017		231350	23	5
191	2	30	0	23	230440	2723212	230440	23	230440	MESSEJANA		1			7700		2	19	1	3	999992			23	230440	EDSON QUEIROZ-6130 AGUA FRIA-	6	1	2	6	1	2	4	530	M	9	9		3400	2	26012017		230440	23	2		4
192	3	30	0	23	230440	2651351	230440	23	230440	VILA VELHA		1		CONJ NOVA ASSUNCAO	1130		2	23	2	4	999992	0	1	23	230440	BARRA DO CEARA-1020 BEIRA RIO-	1	1	2	4	1	2	4	1205	M	8	9		3590	2	26012017		230440	23	3			1	0
193	3	30	0	23	230440	2651351	230440	23	230440	VILA VELHA		1		CONJ NOVA ASSUNCAO	1130		2	22	2		999992	3	1	23	230440	QUINTINO CUNHA-3150 OMEGA II-	3	1	2	5	1	2	3	1500	M	9	9		3465	2	26012017		230440	23			4	4	1
194	8	30	0	23	230440	2651351	230440	23	230440	VILA VELHA		1		CONJ NOVA ASSUNCAO	1130		2	32	1	4	999992	1	0	23	230440	HENRIQUE JORGE-3070	3	1	2	5	1	2	4	2132	M	8	9		3800	2	27012017		230440	23	3			1	0
195	1	30	0	23	230440	2723212	230440	23	230440	MESSEJANA		1			7700		2	18	1	4	999992		1	23	230440	CONJUNTO PALMEIRAS	6	1	2	5	1	1	4	1035	F	9	9		3070	2	27012017		230440	23	3	2	4	1
196	7	30	0	23	230440	2611686	230440	23	230440	CENTRO		1			833		2	23	1	4	999992	1		23	230440	PESQUISA		1	2	5	1	2	4	2210	M	8	9		4370	2	27012017		230440	23	3			1
197	0	30	0	23	230440	2611686	230440	23	230440	CENTRO		1			833		2	19	1	4	999991	1		23	230440	LAGOA REDONDA-6170 COFECO-MOZA	6	1	2	5	1	1	4	620	F	9	10		2604	2	27012017		230440	23	3			1	1
198	2	30	0	23	230440	2611686	230440	23	230440	CENTRO		1			833		2	27	2	4	421125	1		23	230440	JD DAS OLIVEIRAS-6160 TANCREDO	6	1	2	5	1	2	4	1246	M	8	9		3800	2	27012017		230440	23	3			1
199	4	30	0	23	230440	2611686	230440	23	230440	CENTRO		1			833		2	33	2	4		3	2	23	230440	PESQUISA		1	2	5	1	2	4	608	M	9	9		3480	2	27012017		230440	23	3			5	1
200	7	30	0	23	230440	2611686	230440	23	230440	CENTRO		1			833		2	29	2	4	422105	1	1	23	230440	PESQUISA		1	2	5	1	2	4	1153	M	9	9		4064	2	27012017		230440	23	3			2	1
201	6	30	0	23	230440	2562685	230440	23	230440	PIRAMBU		1			245		2	33	2		999992	1		23	230440	PASSARE-6200BARROSO 2-EXPEDIC	6	1	2		1	2	4	1755	F	8	9		3450		29012017		230440	23			4	1	1
202	8	30	0	23	230440	3053687	230440	23	230440	ALDEOTA		1			3371		2	29	2	4	142105	1		23	230440	PESQUISA		1	2	4	1	2	3	2140	M	9	9		2820	2	30012017		230440	23	3			1
203	8	30	0	23	230440	3053687	230440	23	230440	ALDEOTA		1			3371		2	34	2	5	223610			23	230440	PESQUISA		1	2	5	1	2	4	1705	F	9	9		3270	2	30012017		230440	23	5
204	6	30	0	23	230440	2415631	230440	23	230440	FATIMA		1			1827		2	26	1	5		0	0	23	230440	JD GUANABARA-1080 ITAPARICA	1	1	2	4	1	2	1	1405	M	6	8		2132	2	30012017		230440	23	5		4	0	0
205	4	30	0	23	230440	2415631	230440	23	230440	FATIMA		1			1827		2	35	2	4	512105	2	0	23	230440	PQ GENIBAU-5050	5	1	2	5	1	2	4	1139	M	9	9		3234	2	30012017		230440	23	3		1	2	1
206	3	30	0	23	230440	2497654	230440	23	230440	PAPICU		1			900		2	34	2	5	414105			23	230440	MESSEJANA-6190-TRANSF BAIRRO S	6	1	2	5	1	2	3	1903	F	9	9		3404	2	30012017		231050	23	5		4
207	0	30	0	23	230440	2479907	230440	23	230440	CENTRO		1			1526		2	20	1	3	516120	1	0	23	230440	EDSON QUEIROZ-6130 AGUA FRIA-	6	1	2	5	1	2	3	2143	M	9	10		3310	2	30012017		230440	23	2		4	1	1
208	3	30	0	23	230440	2415631	230440	23	230440	FATIMA		1			1827		2	23	1	4	421105	0	0	23	230440	EDSON QUEIROZ-6130 AGUA FRIA-	6	1	2	5	1	1	3	12	M	9	9		3660	2	30012017		230440	23	3		4	0	0
209	3	30	0	23	230440	2723212	230440	23	230440	MESSEJANA		1			7700		2	19	1	4	999992			23	230440	CAMBEBA-6070	6	1	2	5	1	2	4	2110	M	5	8		3110	2	30012017		230440	23	3	3	4
210	4	30	0	23	230440	2723212	230440	23	230440	MESSEJANA		1			7700		2	18	5	4	421125			23	230440	MESSEJANA-6190-TRANSF BAIRRO S	6	1	2	5	1	2	4	821	M	8	9		3045	2	30012017		230440	23	2	8	4
211	5	30	0	23	230440	2651351	230440	23	230440	VILA VELHA		1		CONJ NOVA ASSUNCAO	1130		2	21	1	4	999992			23	230440	VILA VELHA-1150 BANCARIOS- N A	1	1	2	5	1	1	4	620	M	7	8		3595	2	31012017		230440	23	3		4
212	7	30	0	23	230440	2481286	230440	23	230440	RODOLFO TEOFILO		1			S/N		2	26	2	4	763010	0	0	23	230440	GRANJA LISBOA-5060 SANTA CECIL	5	1	2	5	1	1	4	354	F	8	9		2825	2	31012017		230440	23	3			0	0
213	8	30	0	23	230440	2481286	230440	23	230440	RODOLFO TEOFILO		1			S/N		2	38	5	3	513205	2	0	23	230440	VICENTE PINZON-2190 CASTELO EN	2	1	2	2	3	2	2	849	M	4	9		720	2	14122017		230240	23	1	4		2	2
214	1	30	0	23	230440	2611686	230440	23	230440	CENTRO		1			833		2	18	1	4	999992			23	230440	PESQUISA		1	2	5	1	1	4	2227	M	9	9		2918	2	31012017		230440	23	3
215	8	30	0	23	230440	2481286	230440	23	230440	RODOLFO TEOFILO		1			S/N		2	35	5	4	999992	2	0	23	230440	ITAPERI-4100	4	1	2	5	1	2	4	1020	F	9	9		3220	2	31012017		230440	23	3			2	0
216	7	30	0	23	230440	2611686	230440	23	230440	CENTRO		1			833		2	35	2	5	223710			23	230440	PQ DOIS IRMAOS-6230	6	1	2	5	1	2	4	733	F	9	9		3384		1022017		230440	23	5
217	5	30	0	23	230440	2482339	230440	23	230440	CONJUNTO CEARA		1		ETAPA 4	148		2	24	1	4	999992	2	0	23	230440	BOM JARDIM-5010 ESP SUMARE- DO	5	1	2	5	1	1	3	2315	M	8	9		3675	2	1022017		230440	23	2	8	4	2	2
218	1	30	0	23	230440	2482339	230440	23	230440	CONJUNTO CEARA		1		ETAPA 4	148		2	25	1	4	999992	2	0	23	230440	PARANGABA-4150 OSORIO DE PAIVA	4	1	2	5	1	2	2	1734	M	7	8		3430	2	1022017		230440	23	2	8	4	2	0
219	9	30	0	23	230440	2481286	230440	23	230440	RODOLFO TEOFILO		1			S/N		2	16	1	3	999991			23	230440	QUINTINO CUNHA-3150 OMEGA II-	3	1	2	5	1	2	4	10	F	2	9		3730	2	1022017		230440	23	2
220	3	30	0	23	230440	2723212	230440	23	230440	MESSEJANA		1			7700		2	18	1	3	999992			23	230440	JANGURUSSU-6150 TAMANDA-BICEL-	6	1	2	5	1	1	3	1630	M	8	9		2995	2	1022017		230440	23	2		4
221	2	30	0	23	230440	2529068	230440	23	230440	JOSE WALTER		1			440		2	30	1	4	422310	0	0	23	230440	JOAQUIM TAVORA-2090 PIEDADE	2	1	2	5	1	2	4	1208	F	8	9		3645	2	1022017		230440	23	3	3	4	0	0
222	8	30	0	23	230440	2481286	230440	23	230440	RODOLFO TEOFILO		1			S/N		2	21	5	4	521110	3	0	23	230440	VILA ELLERY-1140 VILA ELERI	1	1	2	4	1	1	2	2117	M	9	10		3055	2	1022017		230765	23	3			3	3
223	2	30	0	23	230440	3242587	230440	23	230440	SAO JOAO DO TAUAPE		1			4000		2	31	2	5	214110			23	230440	MEIRELES-2110	2	1	2	4	1	2	3	1230	M	8	9		2500		1022017		230440	23	5
224	9	30	0	23	230440	2562685	230440	23	230440	PIRAMBU		1			245		2	31	1		999992	4		23	230440			1	2		1	1	3	50	M	8	9		3150		1022017		230440	23			4	4	4
225	7	30	0	23	230440	3053687	230440	23	230440	ALDEOTA		1			3371		2	33	2	5	242235			23	230440	ALDEOTA2010 FAVELA DO TRILHOMA	2	1	2	5	1	2	4	635	F	9	10		3470		2022017		240800	24	5
226	5	30	0	23	230440	3053687	230440	23	230440	ALDEOTA		1			3371		2	36	2	5	521110			23	230440	ALDEOTA2010 FAVELA DO TRILHOMA	2	1	2	5	1	2	1	825	M	9	10		3160	2	2022017		330455	33	5
227	7	30	0	23	230440	2499363	230440	23	230440	CENTRO		1			545		2	22	5	3	999992	2	0	23	230440	MONDUBIM-5120 ARVOREDO C INGLE	5	1	2	5	1	1	4	309	M	8	9		3650	2	2022017		231270	23	2	5	4	2	2
228	6	30	0	23	230440	3242587	230440	23	230440	SAO JOAO DO TAUAPE		1			4000		2	24			411010			23	230440	BOM JARDIM-5010 ESP SUMARE- DO	5	1	2	5	1	2	4	1320	M	9	9		3170		2022017		230440	23
229	3	30	0	23	230440	3053687	230440	23	230440	ALDEOTA		1			3371		2	31	2	5	223605			23	230440	COCO-2050	2	1	2	5	1	2	4	1958	F	9	10		3075	2	2022017		230440	23	5
230	3	30	0	23	230440	2415631	230440	23	230440	FATIMA		1			1827		2	30	1	4	421125	0	0	23	230440	MONDUBIM-5120 ARVOREDO C INGLE	5	1	2	5	1	2	4	1036	F	9	9		3450	2	2022017		230640	23	3		1	0	0
231	9	30	0	23	230440	2415631	230440	23	230440	FATIMA		1			1827		2	33	1	4		0	1	23	230440	BOM SUCESSO-3050 PEDREIRA	3	1	2	4	1	2	3	1531	M	8	9		2306	2	2022017		230440	23	3		4	1	0
232	2	30	0	23	230440	2481286	230440	23	230440	RODOLFO TEOFILO		1			S/N		2	32	5	4	999992	1	0	23	230440	PQ GENIBAU-5050	5	1	2	5	1	2	4	1001	F	9	10		2910	2	3022017		230370	23	3			1	1
233	0	30	0	23	230440	2481286	230440	23	230440	RODOLFO TEOFILO		1			S/N		2	35	5	4	141405		1	23	230440	ALVARO WEYNE-1010	1	1	2	5	1	2	4	1537	F	7	8		3205	2	3022017		230440	23	3			1
234	7	30	0	23	230440	2481286	230440	23	230440	RODOLFO TEOFILO		1			S/N		2	21	5	3	999992	1	0	23	230440	SIQUEIRA-5150 JATOBA	5	1	2	5	1	1	4	619	M	9	9		2935	2	3022017		230440	23	2			1	0
235	8	30	0	23	230440	2499363	230440	23	230440	CENTRO		1			545		2	20	5	2	999992	0	1	23	230440	ALVARO WEYNE-1010	1	1	2	2	1	1	2	1626	M	7	9		1185	2	3022017		230440	23	1	3	4	1	0
236	5	30	0	23	230440	2562685	230440	23	230440	PIRAMBU		1			245		2	16	1		999992			23	230440	GRANJA PORTUGAL-5070 MELA-MELA	5	1	2		1	2	4	1605	M	8	9		3550		3022017		230428	23			4
237	1	30	0	23	230440	2482339	230440	23	230440	CONJUNTO CEARA		1		ETAPA 4	148		2	41	1	3	521105	1	1	23	230440	GRANJA LISBOA-5060 SANTA CECIL	5	1	2	5	1	1	4	1011	F	8	9		2525	2	5022017		211130	21	2	6	4	2	1
238	8	30	0	23	230440	2482339	230440	23	230440	CONJUNTO CEARA		1		ETAPA 4	148		2	19	1	4	354705	0	0	23	230440	CJ CEARA II-5200 ETAPA 3 5033	5	1	2	6	1	1	4	744	M	9	9		2655	2	5022017		150140	15	3	2	4	0	0
239	4	30	0	23	230440	2415631	230440	23	230440	FATIMA		1			1827		2	31	2	4	763010	1	0	23	230440	JOAQUIM TAVORA-2090 PIEDADE	2	1	2	3	1	2	2	458	M	9	9		1528	2	6022017		230640	23	3		4	1	0
240	7	30	0	23	230440	2611686	230440	23	230440	CENTRO		1			833		2	44	1	4	516345	3	0	23	230440	SIQUEIRA-5150 JATOBA	5	1	2	5	1	2	4	2024	F	9	9		3080	2	6022017		230440	23	3			3	3
241	1	30	0	23	230440	2611686	230440	23	230440	CENTRO		1			833		2	20	1	4	411010			23	230440	CJ CEARA I-5030 ETAPA 1 5031 E	5	1	2	5	1	1	4	943	M	9	9		3196	2	6022017		230170	23	3
242	2	30	0	23	230440	2481286	230440	23	230440	RODOLFO TEOFILO		1			S/N		2	22	5	3	999992	2	1	23	230440	MONTESE-4130	4	1	2	5	1	1	4	2217	F	8	9		3115	2	6022017		231130	23	2	6		3	2
243	1	30	0	23	230440	2481286	230440	23	230440	RODOLFO TEOFILO		1			S/N		2	27	5	3	512120	0	0	23	230440	CANINDEZINHO-5020 SAO VICENTE	5	1	2	5	1	2	4	1530	F	9	9		3460	2	6022017		210330	21	2			0	0
244	0	30	0	23	230440	2723212	230440	23	230440	MESSEJANA		1			7700		2	18	5	3	999992			23	230440	JANGURUSSU-6150 TAMANDA-BICEL-	6	1	2	5	1	1	4	146	F	7	9		3030	2	6022017		230440	23	2		4
245	0	30	0	23	230440	2481286	230440	23	230440	RODOLFO TEOFILO		1			S/N		2	24	5	5	999992	0	1	23	230440	GRANJA LISBOA-5060 SANTA CECIL	5	1	2	4	1	1	2	2022	F	7	9		2305	2	6022017		500370	50	4			1	0
246	6	30	0	23	230440	2499363	230440	23	230440	CENTRO		1			545		2	26	5	3	999992	1	0	23	230440	CARLITO PAMPLONA-1030	1	1	2	5	1	1	4	1920	F	8	9		2700	2	6022017		230640	23	2	7	4	1	1
247	9	30	0	23	230440	2611686	230440	23	230440	CENTRO		1			833		2	30	2	5		1		23	230440	SAO JOAO DO TAUAPE-2160	2	1	2	5	1	2	3	604	F	8	8		3550	2	6022017		230440	23	5			1
248	8	30	0	23	230440	2723212	230440	23	230440	MESSEJANA		1			7700		2	22	1	4	763215	1	1	23	230440	MESSEJANA-6190-TRANSF BAIRRO S	6	1	2	5	1	1	1	1835	M	9	9		2890	2	6022017		230945	23	3	3	4	2	1
249	8	30	0	23	230440	3394514	230440	23	230440	ALDEOTA		1			1168		2	30	2	5	223208	2		23	230440	PAPICU-2140 GIEBA- VERDES MARE	2	1	2	5	1	2	4	1322	F	10	10		3525	2	6022017		230440	23	5			2
250	3	30	0	23	230440	3394514	230440	23	230440	ALDEOTA		1			1168		2	37	2	5	252105			23	230440	PESQUISA		1	2	5	1	2	4	940	M	9	9		3790	2	6022017		230440	23	5
251	2	30	0	23	230440	2481286	230440	23	230440	RODOLFO TEOFILO		1			S/N		2	18	1	4	999992	0	0	23	230440	JOQUEI CLUBE-3090	3	1	2	5	1	1	4	2139	F	9	9		3265	2	7022017		230440	23	2	8		0	0
252	3	30	0	23	230440	3394514	230440	23	230440	ALDEOTA		1			1168		2	39	2	5	521110			23	230440	CAMBEBA-6070	6	1	2	5	1	2	4	800	M	8	9		3270	2	7022017		230440	23	5
253	7	30	0	23	230440	2481286	230440	23	230440	RODOLFO TEOFILO		1			S/N		2	28	5	3	999992	4	1	23	230440	PQ SANTA ROSA-5140	5	1	2	5	1	1	4	22	F	8	9		3070	2	7022017		231410	23	2	5		5	3
254	2	30	0	23	230440	2723212	230440	23	230440	MESSEJANA		1			7700		2	24	2	4	422105			23	230440	CID FUNCIONARIOS-6090 LAGOA SE	6	1	2	6	1	2	4	905	F	9	9		3525	2	7022017		230440	23	3	3	4
255	1	30	0	23	230440	2499363	230440	23	230440	CENTRO		1			545		2	33	1	4	999992	2	0	23	230440	AEROPORTO-4010	4	1	2	5	1	1	1	441	F	6	8		4605	2	7022017		230440	23	3	2	4	2	2
256	3	30	0	23	230440	2529068	230440	23	230440	JOSE WALTER		1			440		2	19	1	4	999992	0	0	23	230440	PLANALTO AIRTON SENNA-5122 PAN	5	1	2	5	1	1	3	735	F	9	9		3085	2	8022017		230440	23	3	1	4	0	0
257	6	30	0	23	230440	2529068	230440	23	230440	JOSE WALTER		1			440		2	20	1	3	999992	0	0	23	230440	PQ DOIS IRMAOS-6230	6	1	2	5	1	1	3	1610	M	9	9		2830	2	8022017		230440	23	2	6	4	0	0
258	8	30	0	23	230440	2529068	230440	23	230440	JOSE WALTER		1			440		2	35	1	4	999992	1	0	23	230440	MARAPONGA-5110	5	1	2	5	1	1	3	2335	M	9	9		2920	2	8022017		230440	23	3	3	4	1	1
259	4	30	0	23	230440	2499363	230440	23	230440	CENTRO		1			545		2	28	5	4	999992	1	0	23	230440	MARAPONGA-5110	5	1	2	4	1	2	3	1755	F	8	8		2310	2	8022017		230440	23	2	8	4	1	0
260	9	30	0	23	230440	2723212	230440	23	230440	MESSEJANA		1			7700		2	18	5	4	999991			23	230440	LAGOA REDONDA-6170 COFECO-MOZA	6	1	2	5	1	1	3	1715	M	8	9		3110	2	8022017		230440	23	3	3	4
261	5	30	0	23	230440	2611686	230440	23	230440	CENTRO		1			833		2	37	2	5	231205			23	230440	BELA VISTA-3040	3	1	2	5	1	2	4	626	F	8	8		2930	2	8022017		230440	23	5
262	1	30	0	23	230440	2562685	230440	23	230440	PIRAMBU		1			245		2	25	1		999992	1		23	230440	BARRA DO CEARA-1020 BEIRA RIO-	1	1	2		1	2	2	1920	M	8	9		3050		8022017		230440	23			4	1
263	7	30	0	23	230440	2482339	230440	23	230440	CONJUNTO CEARA		1		ETAPA 4	148		2	18	1	3	999992	0	1	23	230440	PQ GENIBAU-5050	5	1	2	5	1	1	4	1404	F	9	9		2670	2	8022017		230440	23	2	7	4	1	1
264	0	30	0	23	230440	2611686	230440	23	230440	CENTRO		1			833		2	29	1	5	251605			23	230440	CENTRO2030	2	1	2	5	1	2	3	507	M	9	9		3102	2	8022017		230440	23	5
265	6	30	0	23	230440	2611686	230440	23	230440	CENTRO		1			833		2	29	2	3	512105			23	230440	PESQUISA		1	2	5	1	2	3	2024	M	9	9		2630	2	8022017		230100	23	2
266	1	30	0	23	230440	2482339	230440	23	230440	CONJUNTO CEARA		1		ETAPA 4	148		2	23	2	4	999992	0	0	23	230440	BOM JARDIM-5010 ESP SUMARE- DO	5	1	2	5	1	1	4	515	F	8	9		3785	2	8022017		230440	23	3	3	4	0	0
267	3	30	0	23	230440	7047428	230440	23	230440	JOQUEI CLUBE		1			145		2	22	1	4	999992	0	0	23	230440	RODOLFO TEOFILO-3160 PORANGABU	3	1	2	5	1	1	4	1157	M	8	9		3240	2	9022017		230980	23	3	3	4	0	0
268	6	30	0	23	230440	7047428	230440	23	230440	JOQUEI CLUBE		1			145		2	23	1	4	999992	1	1	23	230440	BOM JARDIM-5010 ESP SUMARE- DO	5	1	2	5	1	1	3	1145	F	9	9		2815	2	9022017		230440	23	2	8	4	2	1
269	7	30	0	23	230440	2611686	230440	23	230440	CENTRO		1			833		2	33	2	5	411010			23	230440	PESQUISA		1	2	5	2	2	4	737	M	9	9		2894	2	9022017		150810	15	5
270	6	30	0	23	230440	7047428	230440	23	230440	JOQUEI CLUBE		1			145		2	37	1	1	999992	4	2	23	230440	BOM JARDIM-5010 ESP SUMARE- DO	5	1	2	5	1	1	3	1050	F	8	9		3565	2	9022017		230650	23	0		4	6	3
271	1	30	0	23	230440	2611686	230440	23	230440	CENTRO		1			833		2	31	1	5	231205		1	23	230440	COCO-2050	2	1	2	5	1	1	3	2016	M	7	9		3594	2	9022017		313930	31	5			1
272	3	30	0	23	230440	2529068	230440	23	230440	JOSE WALTER		1			440		2	25	1	3	999992	1	0	23	230440	PQ PRES VARGAS	5	1	2	5	1	1	3	1115	F	9	10		3325	2	9022017		230640	23	2	6	4	1	1
273	3	30	0	23	230440	3053687	230440	23	230440	ALDEOTA		1			3371		2	27	1	5	223505			23	230440	PESQUISA		1	2	4	1	2	4	1315	M	9	9		1990	2	9022017		230440	23	5
274	8	30	0	23	230440	3053687	230440	23	230440	ALDEOTA		1			3371		2	20	2	5	252215			23	230440	PESQUISA		1	2			2	1	702	M	9	9		3200		9022017		230440	23	4
275	8	30	0	23	230440	2651351	230440	23	230440	VILA VELHA		1		CONJ NOVA ASSUNCAO	1130		2	31	1	3	999992	2		23	230440	VILA VELHA-1150 BANCARIOS- N A	1	1	2		1	2	4	205	F	8	9		3170	2	10022017		230440	23	1	4		2
276	7	30	0	23	230440			23	230440	PRES KENNEDY-3140 OLAVO BILAC	3140	3		CAD LOG TRAVESSA BAE	59	3	2	28	1	3	999992	3	1	23	230440	PRES KENNEDY-3140 OLAVO BILAC	3	1	2		1	1	1	1100	F				2590	2	10022017		230440	23	1	4		4	2
277	0	30	0	23	230440	2481286	230440	23	230440	RODOLFO TEOFILO		1			S/N		2	25	5	4	411010		1	23	230440	JOAO XXIII-3080	3	1	2	5	1	2	4	816	F	9	9		3490	2	10022017		230440	23	3			1
278	2	30	0	23	230440	2562685	230440	23	230440	PIRAMBU		1			245		2	35	1		999992	4		23	230440			1	2		1	2	4	1630	F	8	9		3950		11022017		230440	23			4	4	3
279	5	30	0	23	230440	2497654	230440	23	230440	PAPICU		1			900		2	21	5	4	999992	2	0	23	230440	MUCURIPE-2120 SANTA TERESINHA	2	1	2	5	1	1	3	2324	M	9	9		3488	2	13022017		230440	23	2	8	4	2	2
280	3	30	0	23	230440	2497654	230440	23	230440	PAPICU		1			900		2	30	2	4	999992	1	2	23	230440	VILA VELHA-1150 BANCARIOS- N A	1	1	2	4	1	2	2	4	F	6	8		2488	2	13022017		230440	23	3		4	3	1
281	5	30	0	23	230440	2481286	230440	23	230440	RODOLFO TEOFILO		1			S/N		2	29	5	4	516210	1	1	23	230440	BELA VISTA-3040	3	1	2	5	1	2	4	751	M	4	9		3520	2	13022017		230440	23	3			2	0
282	0	30	0	23	230440	3053687	230440	23	230440	ALDEOTA		1			3371		2	38	2	5	223208		2	23	230440	ALDEOTA2010 FAVELA DO TRILHOMA	2	1	2	4	1	2	4	1810	M	8	9		2485		13022017		230440	23	5			2
283	2	30	0	23	230440	2529068	230440	23	230440	JOSE WALTER		1			440		2	21	1	4	521110	1	0	23	230440	PLANALTO AIRTON SENNA-5122 PAN	5	1	2	5	1	1	4	1947	M	8	9		4070	2	13022017		230440	23	3	1	4	1	1
284	1	30	0	23	230440	2611686	230440	23	230440	CENTRO		1			833		2	30	1	5	142320	3	2	23	230440	ITAPERI-4100	4	1	2	5	1	1	3	1215	F	9	9		3470	2	13022017		230440	23	4			5	2
285	0	30	0	23	230440	2723212	230440	23	230440	MESSEJANA		1			7700		2	27	5	3	999992	3		23	230440	PAUPINA-6210 BAIRRO S-CONJ ALT	6	1	2	5	1	2	3	1155	F	6	8		3020	2	13022017		230440	23	2	5	4	3	2
286	2	30	0	23	230440	2611686	230440	23	230440	CENTRO		1			833		2	33	2	5	252105		1	23	230440	CAJAZEIRAS-6060	6	1	2	5	1	2	4	2115	M	9	9		2232	2	13022017		230440	23	5			1
287	4	30	0	23	230440	2611686	230440	23	230440	CENTRO		1			833		2	22	1	5	524305	0	0	23	230440	PAUPINA-6210 BAIRRO S-CONJ ALT	6	1	2	5	1	2	4	620	F	9	9		3406	2	13022017		230440	23	5			0	0
288	1	30	0	23	230440	2611686	230440	23	230440	CENTRO		1			833		2	22	1	4	999992	1	0	23	230440	MONTE CASTELO-1100 NOVO TEMPO	1	1	2	5	1	2	4	1512	F	9	9		3926	2	13022017		230440	23	3			1	0
289	0	30	0	23	230440	2611686	230440	23	230440	CENTRO		1			833		2	18	1	3	999992	0	0	23	230440	BARRA DO CEARA-1020 BEIRA RIO-	1	1	2	5	1	2	3	54	M	9	9		3348	2	13022017		230440	23	2			0	0
290	4	30	0	23	230440	2611686	230440	23	230440	CENTRO		1			833		2	31		4	513305	2	3	23	230440	ALVARO WEYNE-1010	1	1	2	5	1	2	3	933	M	9	10		2780	2	13022017		230440	23	3			5	1
291	2	30	0	23	230440	2529068	230440	23	230440	JOSE WALTER		1			440		2	38	1	3	999992	1	3	23	230440	PASSARE-6200BARROSO 2-EXPEDIC	6	1	2	5	1	1	2	152	F	8	9		3290	2	13022017		230440	23	1	4	4	4	1
292	9	30	0	23	230440	2529068	230440	23	230440	JOSE WALTER		1			440		2	17	1	4	999991	0	0	23	230440	VICENTE PINZON-2190 CASTELO EN	2	1	2	5	1	1	4	726	M	9	9		2975	2	13022017		230440	23	2	8	4	0	0
293	1	30	0	23	230440	2611686	230440	23	230440	CENTRO		1			833		2	18	1	3	999992	0	1	23	230440	BARRA DO CEARA-1020 BEIRA RIO-	1	1	2	5	1	1	3	2053	M	9	9		3675	2	13022017		230440	23	2			1	1
294	0	30	0	23	230440	2528711	230440	23	230440	CENTRO		1			1722		2	24	5	3	999992	1	1	23	230440	RODOLFO TEOFILO-3160 PORANGABU	3	1	2	5	1	2	4	1314	M	8	9		3530	2	13022017		230440	23	2		4	2	0
295	4	30	0	23	230440	2482339	230440	23	230440	CONJUNTO CEARA		1		ETAPA 4	148		2	21	1	5	763015	0	0	23	230440	PQ SANTA ROSA-5140	5	1	2	5	1	2	4	1332	M	9	9		3310	2	13022017		231070	23	4		4	0	0
296	0	30	0	23	230440	2723212	230440	23	230440	MESSEJANA		1			7700		2	16	2	3	999992			23	230440	LAGOA REDONDA-6170 COFECO-MOZA	6	1	2	5	1	2	1	2218	M	9	9		3690	2	14022017		230428	23	2		4
297	7	30	0	23	230440	2481286	230440	23	230440	RODOLFO TEOFILO		1			S/N		2	42	5	3	999992	2		23	230440	PQ GENIBAU-5050	5	1	2	5	1	2	3	2326	M	8	9		4520	2	14022017		231200	23	2	6	4	2	2
298	2	30	0	23	230440	2481286	230440	23	230440	RODOLFO TEOFILO		1			S/N		2	19	1	3	763015	1		23	230440	BOM SUCESSO-3050 PEDREIRA	3	1	2	5	1	2	3	2013	F	9	9		3550	2	14022017		230440	23	2	7	4	1	1
299	2	30	0	23	230440	2481286	230440	23	230440	RODOLFO TEOFILO		1			S/N		2	20	1	4	999992			23	230440	CANINDEZINHO-5020 SAO VICENTE	5	1	2	5	1	2	4	51	M	4	9		3780	2	14022017		230440	23	3	2
300	4	30	0	23	230440	2611686	230440	23	230440	CENTRO		1			833		2	20	1	3	516120	1	1	23	230440	PARANGABA-4150 OSORIO DE PAIVA	4	1	2	5	1	2	3	1801	F	8	9		3374	2	14022017		230440	23	2			2	1
301	8	30	0	23	230440	2481286	230440	23	230440	RODOLFO TEOFILO		1			S/N		2	25	5	4	999992	0	0	23	230440	CARLITO PAMPLONA-1030	1	1	2	5		1	4	123	M	6	8		3860	2	14022017		230440	23	3	2		0	0
302	0	30	0	23	230440	2611686	230440	23	230440	CENTRO		1			833		2	30	2	4	411010	1	1	23	230440	BARROSO-6050 CONJ JOAO PAULO I	6	1	2	5	1	2	3	1220	M	9	9		3300	2	14022017		230440	23	3			2	1
303	6	30	0	23	230440	2528711	230440	23	230440	CENTRO		1			1722		2	27	2	4	999992	0	0	23	230440	CONJUNTO PALMEIRAS	6	1	2	5	1	2	4	717	F	9	10		3320	2	14022017		230440	23	3		4	0	0
304	5	30	0	23	230440	2723212	230440	23	230440	MESSEJANA		1			7700		2	34	1	4	999992	1	1	23	230440	CURIO-6110 CONJ S MIGUEL-PQ S	6	1	2	5	1	2	4	821	M	5	8		4320	2	14022017		230440	23	3	3	4	2
305	3	30	0	23	230440	2497654	230440	23	230440	PAPICU		1			900		2	20	5	4	999992			23	230440	VICENTE PINZON-2190 CASTELO EN	2	1	2	4	1	2	4	700	M	7	9		2230	2	14022017		230440	23	3		4
306	1	30	0	23	230440	2528711	230440	23	230440	CENTRO		1			1722		2	32	2	5	999992	1	0	23	230440	MESSEJANA-6190-TRANSF BAIRRO S	6	1	2	5	1	2	4	921	M	9	9		3038	2	14022017		230370	23	4		4	1	0
307	4	30	0	23	230440	2528711	230440	23	230440	CENTRO		1			1722		2	29	5	4	354705	0	0	23	230440	JANGURUSSU-6150 TAMANDA-BICEL-	6	1	2	5	1	2	4	1200	M	8	9		2940	2	14022017		230660	23	3		4	0	0
308	1	30	0	23	230440	2528711	230440	23	230440	CENTRO		1			1722		2	26	5	3	999992	3	0	23	230440	CONJUNTO PALMEIRAS	6	1	2	5	1	2	4	1141	M	9	10		3624	2	14022017		230440	23	2		4	3	3
309	4	30	0	23	230440	3394514	230440	23	230440	ALDEOTA		1			1168		2	24	1	5	999991			23	230440	PESQUISA		1	2	5		2	4	2045	F	8	9		3600	2	14022017		230440	23	4
310	0	30	0	23	230440	2528711	230440	23	230440	CENTRO		1			1722		2	34	5	4	999992	2	2	23	230440	NAO LEGIVEL		1	2	5	1	2	4	850	M	8	9		3360	2	14022017		231130	23	3		4	4	2
311	6	30	0	23	230440	2562685	230440	23	230440	PIRAMBU		1			245		2	32	2		999992	2		23	230440	DEMOCRITO ROCHA-4060	4	1	2		1	2	4	1535	M	9	10		4350		14022017		230440	23			4	2	2
312	8	30	0	23	230440	2528711	230440	23	230440	CENTRO		1			1722		2	35	1	4		5	0	23	230440	ANCURI-6040-PQ STA MARIA-PQ ST	6	1	2	5	1	2	4	951	M	9	10		3224	2	14022017		230440	23	3		4	5	5
313	7	30	0	23	230440	2528711	230440	23	230440	CENTRO		1			1722		2	34	2	4		1	0	23	230440	BOM SUCESSO-3050 PEDREIRA	3	1	2	5	1	2	4	1506	M	8	9		3838	2	14022017		230440	23	3		4	1	1
314	0	30	0	23	230440	2481286	230440	23	230440	RODOLFO TEOFILO		1			S/N		2	23	5	3	999992	3	0	23	230440	SERRINHA-4170 VILA BETANIA	4	1	2	4	1	1	3	528	F	8	9		3125	2	15022017		230440	23	2	5		3	2
315	2	30	0	23	230440	2497654	230440	23	230440	PAPICU		1			900		2	19	5	4	999992			23	230440	PQ DOIS IRMAOS-6230	6	1	2	5	1	1	2	537	M	8	9		3000	2	15022017		230440	23	3	3	4
316	3	30	0	23	230440	2479907	230440	23	230440	CENTRO		1			1526		2	25	1	4	999992	1	0	23	230440	PASSARE-6200BARROSO 2-EXPEDIC	6	1	2	4	1	1	4	355	F	8	9		2430	2	15022017		230440	23	3		4	1	1
317	0	30	0	23	230440	2482339	230440	23	230440	CONJUNTO CEARA		1		ETAPA 4	148		2	26	1	4	999992	2	0	23	230440	BOM SUCESSO-3050 PEDREIRA	3	1	2	5	1	2	3	2224	M	8	9		3045	2	15022017		355030	35	3	1	1	2	0
318	8	30	0	23	230440	2482339	230440	23	230440	CONJUNTO CEARA		1		ETAPA 4	148		2	37	5	4	763010	2	1	23	230440	SIQUEIRA-5150 JATOBA	5	1	2	6	1	1	4	1003	M	8	9		3345	2	16022017		231140	23	2	8	4	3	2
319	9	30	0	23	230440	2562685	230440	23	230440	PIRAMBU		1			245		2	21	2		999992	1		23	230440	BOM JARDIM-5010 ESP SUMARE- DO	5	1	2		1	2	3	1840	M	8	9		3200		16022017		230440	23			4	1	1
320	6	30	0	23	230440	2723212	230440	23	230440	MESSEJANA		1			7700		2	25	5	3	999992	1	1	23	230440	BARROSO-6050 CONJ JOAO PAULO I	6	1	2	5	1	2	4	1745	F	8	9		4010	2	16022017		230440	23	2	7	4	2	1
321	3	30	0	23	230440	3242587	230440	23	230440	SAO JOAO DO TAUAPE		1			4000		2	38	2	5	354815	1	2	23	230440	ANTONIO BEZERRA-3020-CACHOEIRI	3	1	2	5	1	2	4	2225	F	8	9		2284		16022017		230440	23	4			3
322	4	30	0	23	230440	2611686	230440	23	230440	CENTRO		1			833		2	29	2	5	261125			23	230440	PAPICU-2140 GIEBA- VERDES MARE	2	1	2	5	1	1	3	2139	M	9	10		2938	2	16022017		230440	23	5
323	3	30	0	23	230440	2723212	230440	23	230440	MESSEJANA		1			7700		2	18	5	4	999992			23	230440	CONJUNTO PALMEIRAS	6	1	2	5	1	2	4	1504	F	7	8		3435	2	16022017		230440	23	2	8	4
324	5	30	0	23	230440	2482339	230440	23	230440	CONJUNTO CEARA		1		ETAPA 4	148		2	20	5	3	999992	1	2	23	230440	HENRIQUE JORGE-3070	3	1	2	3	1	1	2	939	M	4	8		950	2	16022017		230640	23	2	5	4	3	3
325	6	30	0	23	230440	2482339	230440	23	230440	CONJUNTO CEARA		1		ETAPA 4	148		2	20	2	4	999992	1	0	23	230440	GRANJA PORTUGAL-5070 MELA-MELA	5	1	2	5	1	1	3	427	F	7	9		2945	2	16022017		230440	23	3	3	4	1	1
326	0	30	0	23	230440	2723212	230440	23	230440	MESSEJANA		1			7700		2	19	5	4	999992		1	23	230440	ANCURI-6040-PQ STA MARIA-PQ ST	6	1	2	5	1	1	4	225	M	5	8		2635	2	17022017		230440	23	2	8	4	1
327	6	30	0	23	230440	2481286	230440	23	230440	RODOLFO TEOFILO		1			S/N		2	33	5	4	999992	8	0	23	230440	CENTRO2030	2	1	2	3	1	2	9	2143	M	8	9		1460	2	17022017			23	2	8		8	7
328	6	30	0	23	230440	2481286	230440	23	230440	RODOLFO TEOFILO		1			S/N		2	24	5	4	999992	1	0	23	230440	SERRINHA-4170 VILA BETANIA	4	1	2	6	1	2	4	338	M	9	9		3865	1	17022017	Q690	230440	23	2	8		1	1
329	2	30	0	23	230440	2481286	230440	23	230440	RODOLFO TEOFILO		1			S/N		2	28	5	3	999992	1	0	23	230440	SIQUEIRA-5150 JATOBA	5	1	2	5	1	2	4	849	M	8	9		3830	2	17022017		230440	23	2	7		1	0
330	1	30	0	23	230440	2481286	230440	23	230440	RODOLFO TEOFILO		1			S/N		2	32	5	4	516110	1	0	23	230440	PRAIA DO FUTURO I-2150 CACA E	2	1	2	5	1	2	4	742	M	9	9		3300	2	17022017		231140	23	3	1		1	0
331	9	30	0	23	230440	2481286	230440	23	230440	RODOLFO TEOFILO		1			S/N		2	29	2	4	351505	2		23	230440	BOM JARDIM-5010 ESP SUMARE- DO	5	1	2	5	1	1	2	844	F	9	10		3790	2	17022017		230440	23	3	3	4	2	2
332	0	30	0	23	230440	2482339	230440	23	230440	CONJUNTO CEARA		1		ETAPA 4	148		2	18	2	4	999992	0	1	23	230440	PQ GENIBAU-5050	5	1	2	5	1	2	3	946	F	9	9		3070	2	19022017		230370	23	3	3	4	1	0
333	1	30	0	23	230440	2497654	230440	23	230440	PAPICU		1			900		2	31	5	3	999992	1	0	23	230440	VICENTE PINZON-2190 CASTELO EN	2	1	2	5	1	1	4	1225	M	9	9		2942	2	20022017		230260	23	2		4	1	1
334	1	30	0	23	230440	2723212	230440	23	230440	MESSEJANA		1			7700		2	36	5	2	999992	6	1	23	230440	JANGURUSSU-6150 TAMANDA-BICEL-	6	1	2	4	1	1	2	1005	M	8	9		2590	2	13032017		230980	23	1	3	4	7	6
335	0	30	0	23	230440	3053687	230440	23	230440	ALDEOTA		1			3371		2	38	2	5	252105	2	2	23	230440	COACU-6100 - CONJ ESPLANADA -	6	1	2	5	1	2	4	1828	M	8	9		4035		20022017		355030	35	5			3
336	0	30	0	23	230440	3053687	230440	23	230440	ALDEOTA		1			3371		2	33	2	5	223115	1		23	230440	ALDEOTA2010 FAVELA DO TRILHOMA	2	1	2	4	2	2	4	1737	F	6	8		2510		20022017		230440	23	5			1
337	8	30	0	23	230440	2651351	230440	23	230440	VILA VELHA		1		CONJ NOVA ASSUNCAO	1130		2	29	2	4	999992	1		23	230440	BARRA DO CEARA-1020 BEIRA RIO-	1	1	2		1	2	3	1500	F	8	9		3530	2	20022017		230440	23	2	8	4	1
338	2	30	0	23	230440	7047428	230440	23	230440	JOQUEI CLUBE		1			145		2	17	1	4	999992	1	0	23	230440	CONJUNTO PALMEIRAS	6	1	2	4	1	2	3	1616	M	9	9		3840	2	20022017		230440	23	3		4	1	0
339	3	30	0	23	230440	2528711	230440	23	230440	CENTRO		1			1722		2	25	1	4		1	0	23	230440	VILA VELHA-1150 BANCARIOS- N A	1	1	2	5	1	2	4	1300	M	8	9		3234	2	20022017		230440	23	3		4	1	0
340	5	30	0	23	230440	3053687	230440	23	230440	ALDEOTA		1			3371		2	37	2	5	231205	1		23	230440	FATIMA-4080	4	1	2	5	1	2	4	1437	M	9	9		3425	2	20022017		231180	23	5			1
341	1	30	0	23	230440	2723212	230440	23	230440	MESSEJANA		1			7700		2	33	1	3	999992	1		23	230440	MESSEJANA-6190-TRANSF BAIRRO S	6	1	2	5	1	2	4	1122	F	8	9		4120	2	20022017		230440	23	2	5	4	1	1
342	8	30	0	23	230440	2723212	230440	23	230440	MESSEJANA		1			7700		2	25	5	4	999992			23	230440	JANGURUSSU-6150 TAMANDA-BICEL-	6	1	2	5	1	2	4	1212	M	9	9		3440	2	20022017		230440	23	3		4
343	6	30	0	23	230440	3053687	230440	23	230440	ALDEOTA		1			3371		2	34	2	5	251510			23	230440	ALDEOTA2010 FAVELA DO TRILHOMA	2	1	2		1	2	4	1030	M	9	10		3060		20022017		231220	23	5
344	1	30	0	23	230440	3242587	230440	23	230440	SAO JOAO DO TAUAPE		1			4000		2	36	2	5	223505			23	230440	CAJAZEIRAS-6060	6	1	2	4	1	2	4	845	M	9	9		2200		20022017		230930	23	5
345	1	30	0	23	230440	3242587	230440	23	230440	SAO JOAO DO TAUAPE		1			4000		2	32	2	5	223115	1	1	23	230440	MEIRELES-2110	2	1	2	5	1	2	4	2210	F	9	10		2930		20022017		230440	23	5			2
346	8	30	0	23	230440	2611686	230440	23	230440	CENTRO		1			833		2	32	2	5	231205			23	230440	ANTONIO BEZERRA-3020-CACHOEIRI	3	1	2	5	1	2	4	937	M	9	9		3278	2	20022017		230440	23	5
347	9	30	0	23	230440	7047428	230440	23	230440	JOQUEI CLUBE		1			145		2	39	1	3	763015	2	0	23	230440	SIQUEIRA-5150 JATOBA	5	1	2	5	1	2	4	1500	F	8	9		3700	2	20022017		230440	23	1	4	4	2	1
348	0	30	0	23	230440	3242587	230440	23	230440	SAO JOAO DO TAUAPE		1			4000		2	33	4	5	351605			23	230440	JOSE WALTER-5090 NOVO RENASCER	5	1	2	5	1	2	4	2220	M	9	9		3200		20022017		230440	23	4
349	7	30	0	23	230440	2611686	230440	23	230440	CENTRO		1			833		2	24	1	4	521110		1	23	230440	PESQUISA		1	2	5	1	1	4	1106	F	9	9		3410	2	20022017		230440	23	3			1
350	0	30	0	23	230440	2611686	230440	23	230440	CENTRO		1			833		2	34	2	5	231205	1		23	230440	PESQUISA		1	2	4	1	1	3	210	F	9	9		2934	2	20022017		230440	23	5			1	1
351	0	30	0	23	230440	2499363	230440	23	230440	CENTRO		1			545		2	25	1	4	999992	1	0	23	230440	ALVARO WEYNE-1010	1	1	2	5	1	2	4	1016	F	9	10		2155	2	21022017		230440	23	3		4	1	1
352	5	30	0	23	230440	2723212	230440	23	230440	MESSEJANA		1			7700		2	22	5	3	513425	2		23	230440	BARROSO-6050 CONJ JOAO PAULO I	6	1	2	4	2	1	3	337	F	7	8		1995	2	21022017		230440	23	2	7	4	2	2
353	9	30	0	23	230440	3242587	230440	23	230440	SAO JOAO DO TAUAPE		1			4000		2	22	1	5	421125	0	0	23	230440	BOM JARDIM-5010 ESP SUMARE- DO	5	1	2	5	1	2	4	1110	F	9	9		3308	2	22022017		231310	23	4			0	0
354	2	30	0	23	230440	3053687	230440	23	230440	ALDEOTA		1			3371		2	41	2			1		23	230440	PESQUISA		1	2	5	1	2	4	1540	M	9	10		3235	2	22022017		230440	23				1
355	6	30	0	23	230440	3053687	230440	23	230440	ALDEOTA		1			3371		2	31	2	5	223505			23	230440	PASSARE-6200BARROSO 2-EXPEDIC	6	1	2		1	2	4	818	F	9	10		3300		22022017		230440	23	5
356	1	30	0	23	230440	2528711	230440	23	230440	CENTRO		1			1722		2	23	5	3	999992	1	1	23	230440	PICI-3130 PLANALTO PICI	3	1	2	5	1	2	4	1412	M	8	9		3394	2	22022017		230440	23	2		4	2	1
357	2	30	0	23	230440	7047428	230440	23	230440	JOQUEI CLUBE		1			145		2	28	1	4	513405	0	2	23	230440	PRAIA DO FUTURO II-2150 ANTONI	2	1	2	5	1	2	1	130	F	4	9		3080		22022017		230110	23	3	3	4	2	0
358	3	30	0	23	230440	3242587	230440	23	230440	SAO JOAO DO TAUAPE		1			4000		2	30	2	4	999992	1	1	23	230440	PQ GENIBAU-5050	5	1	2	5	1	1	4	1145	F	8	9		3230		22022017		230440	23	3			2	1
359	5	30	0	23	230440	7047428	230440	23	230440	JOQUEI CLUBE		1			145		2	29	1	3	999992	1	0	23	230440	QUINTINO CUNHA-3150 OMEGA II-	3	1	2	4	2	2	3	2331	M	8	9		2085		23022017		230440	23	2	6	4	1	0
360	7	30	0	23	230440	2415631	230440	23	230440	FATIMA		1			1827		2	28	2	5	252105	1	1	23	230440	PASSARE-6200BARROSO 2-EXPEDIC	6	1	2	5	1	2	4	1426	M	8	9		3100	2	23022017		230440	23	5		4	2	0
361	4	30	0	23	230440	2651351	230440	23	230440	VILA VELHA		1		CONJ NOVA ASSUNCAO	1130		2	33	1	4	516110			23	230440	JD GUANABARA-1080 ITAPARICA	1	1	2		1	1	3	457	M	8	8		3375	2	23022017		230440	23	3			3	1
362	8	30	0	23	230440	3394514	230440	23	230440	ALDEOTA		1			1168		2	24	2	4	516110		1	23	230440	PESQUISA		1	2	5	1	2	4	1250	M	9	9		3470	2	23022017		230423	23	3			1	1
363	4	30	0	23	230440	2479907	230440	23	230440	CENTRO		1			1526		2	31	4	4	524305	1	1	23	230440	MUCURIPE-2120 SANTA TERESINHA	2	1	2	5	1	2	4	117	F	9	9		3274	2	23022017		230440	23	3		4	2	0
364	6	30	0	23	230440	2651351	230440	23	230440	VILA VELHA		1		CONJ NOVA ASSUNCAO	1130		2	28	1	4	516120			23	230440	JACARECANGA-1070 MORRO DO OURO	1	1	2		1	1	3	1820	F	9	9		2770		23022017		230440	23	3		4
365	2	30	0	23	230440	2479907	230440	23	230440	CENTRO		1			1526		2	21	1	4	521130	0	0	23	230440	VICENTE PINZON-2190 CASTELO EN	2	1	2	5	1	2	4	2111	M	9	10		2950	2	23022017		230440	23	3			0	0
366	4	30	0	23	230440	3394514	230440	23	230440	ALDEOTA		1			1168		2	26	1	5	410105			23	230440	PESQUISA		1	2	5	1	2	4	1640	F	9	9		3500	2	23022017		230440	23	5
367	1	30	0	23	230440	7047428	230440	23	230440	JOQUEI CLUBE		1			145		2	37	2	4	524305	2	0	23	230440	CENTRO2030	2	1	2	5	1	2	4	1657	M	8	9		3785	2	23022017		230440	23	3		4	2	0
368	7	30	0	23	230440	7047428	230440	23	230440	JOQUEI CLUBE		1			145		2	15	1	3	999992	0	0	23	230440	VICENTE PINZON-2190 CASTELO EN	2	1	2	4	1	1	4	2234	M	7	9		2370	2	23022017		230440	23	2	7	4	0	0
369	0	30	0	23	230440	7047428	230440	23	230440	JOQUEI CLUBE		1			145		2	31	4	5		2	0	23	230440	JOAO XXIII-3080	3	1	2	5	1	2	2	1820	M	8	9		3080	2	23022017		230440	23	5		4	2	1
370	9	30	0	23	230440	2723212	230440	23	230440	MESSEJANA		1			7700		2	31	2	4	999992	1		23	230440	SERRINHA-4170 VILA BETANIA	4	1	2	5	1	1	4	1140	M	8	9		3920	2	24022017		230440	23	3		4	1	1
371	3	30	0	23	230440	7047428	230440	23	230440	JOQUEI CLUBE		1			145		2	33	1	4	999992	3	0	23	230440	CJ CEARA II-5200 ETAPA 3 5033	5	1	2	5	1	1	2	45	F	8	9		3170	2	24022017		230440	23	3		4	3	3
372	2	30	0	23	230440	2529068	230440	23	230440	JOSE WALTER		1			440		2	19	1	3	999992	0	0	23	230440	JANGURUSSU-6150 TAMANDA-BICEL-	6	1	2	5	1	1	4	2102	M	8	9		3650	2	24022017		230440	23	1	4	4	0	0
373	6	30	0	23	230440	3394514	230440	23	230440	ALDEOTA		1			1168		2	36	2	5	142405			23	230440	PESQUISA		1	2		1	2	4	940	M	9	9		3420	2	24022017		231140	23	5
374	0	30	0	23	230440	3053687	230440	23	230440	ALDEOTA		1			3371		2	32	2	5	223605			23	230440	PESQUISA		1	2		1	2	1	1535	M	9	9		3155		24022017		330455	33	5
375	9	30	0	23	230440	3053687	230440	23	230440	ALDEOTA		1			3371		2	22	1	5	999991			23	230440	LUCIANO CAVALCANTE-2100 GALILE	2	1	2		1	2	4	100	M	9	9		3410	2	24022017		230440	23	4
376	3	30	0	23	230440	2482339	230440	23	230440	CONJUNTO CEARA		1		ETAPA 4	148		2	26	5	4	421125	1	0	23	230440	PAN AMERICANO-4140	4	1	2	5	1	2	3	1746	M	9	9		3835	2	24022017		230440	23	3	1	4	1	0
377	8	30	0	23	230440	2482339	230440	23	230440	CONJUNTO CEARA		1		ETAPA 4	148		2	23	1	4	999992	0	0	23	230440	BOM SUCESSO-3050 PEDREIRA	3	1	2	5	1	1	2	417	F	9	9		2205	2	28022017		230440	23	3	3	4	0	0
378	4	30	0	23	230440	2482339	230440	23	230440	CONJUNTO CEARA		1		ETAPA 4	148		2	22	1	4	999992	1	0	23	230440	PQ GENIBAU-5050	5	1	2	5	1	1	4	600	M	9	9		3775	2	26022017		230440	23	3	1	4	1	1
379	1	30	0	23	230440	2482339	230440	23	230440	CONJUNTO CEARA		1		ETAPA 4	148		2	22	1	3	999992	1	0	23	230440	BOM JARDIM-5010 ESP SUMARE- DO	5	1	2	5	1	1	2	935	F	9	9		2525	2	28022017		230440	23	1	4	4	1	0
380	1	30	0	23	230440	2482339	230440	23	230440	CONJUNTO CEARA		1		ETAPA 4	148		2	24	2	4	999992	1	0	23	230440	CJ CEARA I-5030 ETAPA 1 5031 E	5	1	2	5	1	2	4	1416	M	8	9		3595	2	1032017		231030	23	3	2	4	1	0
381	7	30	0	23	230440	2482339	230440	23	230440	CONJUNTO CEARA		1		ETAPA 4	148		2	38	1	3	999992	5	1	23	230440	CJ CEARA II-5200 ETAPA 3 5033	5	1	2	5	1	1	2	2010	M	9	9		3285	2	1032017		230440	23	2	5	4	6	5
382	8	30	0	23	230440	2651351	230440	23	230440	VILA VELHA		1		CONJ NOVA ASSUNCAO	1130		2	23		4	422310			23	230440	PRES KENNEDY-3140 OLAVO BILAC	3	1	2	5	1	2	4	1030	F	8	9		3745	2	1032017		230440	23	3		4
383	8	30	0	23	230440	2482339	230440	23	230440	CONJUNTO CEARA		1		ETAPA 4	148		2	17	5	3	999992	0	0	23	230440	BOM JARDIM-5010 ESP SUMARE- DO	5	1	2	5	2	1	3	2310	M	9	9		2750	2	1032017		230440	23	2	5	4	0	0
384	6	30	0	23	230440	2611686	230440	23	230440	CENTRO		1			833		2	33	1	4	999992	1		23	230440	DIAS MACEDO-6120 RENASCER- SID	6	1	2	5	1	1	4	930	M	8	9		2904	2	1032017		230440	23	3			1	1
385	6	30	0	23	230440	2482339	230440	23	230440	CONJUNTO CEARA		1		ETAPA 4	148		2	27	2	4	999992	0	0	23	230440	BOM JARDIM-5010 ESP SUMARE- DO	5	1	2	5	1	2	3	625	M	8	9		3130	2	1032017		230440	23	3	3	4	0	0
386	8	30	0	23	230440	2611686	230440	23	230440	CENTRO		1			833		2	16	1	3	999991			23	230440	ITAPERI-4100	4	1	2	5	1	2	3	1600	M	7	9		3788	2	1032017		230440	23	2
387	6	30	0	23	230440	2611686	230440	23	230440	CENTRO		1			833		2	23	2	5				23	230440	PESQUISA		1	2	5	1	2	4	1839	F	8	9		3480	2	1032017		230440	23	4
388	6	30	0	23	230440	2651351	230440	23	230440	VILA VELHA		1		CONJ NOVA ASSUNCAO	1130		2	21	1	3	999991			23	230440	QUINTINO CUNHA-3150 OMEGA II-	3	1	2	5	1	1	3	245	M	8	9		3210	2	1032017		230440	23	2
389	7	30	0	23	230440	2611686	230440	23	230440	CENTRO		1			833		2	25	1	4	516205	1		23	230440	PESQUISA		1	2	5	1	1	2	1	M	9	9		3124	2	1032017		230440	23	2	8		1	1
390	5	30	0	23	230440	2723212	230440	23	230440	MESSEJANA		1			7700		2	21	1	4	999992	2	1	23	230440	BENFICA-4020	4	1	2	4	1	1	3	2120	F	8	9		3850	2	1032017		230640	23	2	8	4	3	2
391	5	30	0	23	230440	2611686	230440	23	230440	CENTRO		1			833		2	31	5	4	999992	1		23	230440	VICENTE PINZON-2190 CASTELO EN	2	1	2	5	1	2	4	953	F	9	9		3992	2	1032017		230440	23	3			1
392	7	30	0	23	230440	2415631	230440	23	230440	FATIMA		1			1827		2	21	2	4	422125	0	0	23	230440	GRANJA LISBOA-5060 SANTA CECIL	5	1	2	5	1	2	4	1605	F	9	9		3192	2	2032017		230440	23	3		1	0	0
393	2	30	0	23	230440	7047428	230440	23	230440	JOQUEI CLUBE		1			145		2	18	1	3	999992	1	0	23	230440	BARRA DO CEARA-1020 BEIRA RIO-	1	1	2	5	1	2	4	1617	M	8	9		3705	2	2032017		230440	23	2	7	4	1	0
394	3	30	0	23	230440	2651351	230440	23	230440	VILA VELHA		1		CONJ NOVA ASSUNCAO	1130		2	15	1	3	999991			23	230440	VILA VELHA-1150 BANCARIOS- N A	1	1	2	5	1	1	4	2143	F	9	9		3120	2	2032017		230440	23	2
395	8	30	0	23	230440	2651351	230440	23	230440	VILA VELHA		1		CONJ NOVA ASSUNCAO	1130		2	29	2	4	763010	3	0	23	230440	BARRA DO CEARA-1020 BEIRA RIO-	1	1	2	5	1	2	4	120	M	6	9		3645	2	2032017		230440	23	3			3	2
396	9	30	0	23	230440	2723212	230440	23	230440	MESSEJANA		1			7700		2	33	5	4	999992	3	2	23	230440	MESSEJANA-6190-TRANSF BAIRRO S	6	1	2	5	1	2	4	1249	M	8	9		3930	2	2032017		230440	23	2	8	4	5	2
397	6	30	0	23	230440	2481286	230440	23	230440	RODOLFO TEOFILO		1			S/N		2	42	1	4	999992	4	1	23	230440	PASSARE-6200BARROSO 2-EXPEDIC	6	1	2	5	1	2	4	1146	F	9	9		3115		2032017		230270	23	2	8		5	4
398	7	30	0	23	230440	2499363	230440	23	230440	CENTRO		1			545		2	29	1	4	999992	2	0	23	230440	PQ DOIS IRMAOS-6230	6	1	2	5	1	2	4	1453	F	9	10		2800	2	2032017		230075	23	3		4	2	2
399	3	30	0	23	230440	2723212	230440	23	230440	MESSEJANA		1			7700		2	30	5	4	999992	1		23	230440	CAJAZEIRAS-6060	6	1	2	4	1	2	3	1726	M	8	8		2890	2	2032017		230550	23	3		4	1	1
400	2	30	0	23	230440	2415631	230440	23	230440	FATIMA		1			1827		2	24	1	4	524305	0	0	23	230440	DENDE-4070	4	1	2	5	1	2	4	2039	M	9	9		3268	2	2032017		230440	23	3		4	0	0
401	0	30	0	23	230440	2723212	230440	23	230440	MESSEJANA		1			7700		2	27	5	4	421125		1	23	230440	MESSEJANA-6190-TRANSF BAIRRO S	6	1	2	5	1	2	4	2017	F	9	9		3620	2	2032017		230440	23	3	3	4	1
402	4	30	0	23	230440	7047428	230440	23	230440	JOQUEI CLUBE		1			145		2	20	1	4	999992	0	1	23	230440	AEROPORTO-4010	4	1	2	4	1	1	4	1535	M	7	9		3520	2	2032017			23	2	8	4	1	0
403	4	30	0	23	230440	2415631	230440	23	230440	FATIMA		1			1827		2	25	2	5		1	1	23	230440	QUINTINO CUNHA-3150 OMEGA II-	3	1	2	5	1	1	4	1120	M	9	9		2838	2	2032017		150060	15	4		4	2	0
404	2	30	0	23	230440	2562685	230440	23	230440	PIRAMBU		1			245		2	33	1		999992	4	1	23	230440	GRANJA PORTUGAL-5070 MELA-MELA	5	1	2		1	2	4	1430	F	8	9		3600		2032017		231350	23			4	5	4
405	4	30	0	23	230440	2415631	230440	23	230440	FATIMA		1			1827		2	30	1	5	231315	0	0	23	230440	CENTRO2030	2	1	2	5	1	2	4	2226	M	9	9		3498	2	2032017		230440	23	5		4	0	0
406	5	30	0	23	230440	2611686	230440	23	230440	CENTRO		1			833		2	39	2	5	231205	1		23	230440	PESQUISA		1	2	5	1	2	4	1131	F	9	9		3262	2	2032017				5			1
407	0	30	0	23	230440	2611686	230440	23	230440	CENTRO		1			833		2	24	2	5	142115			23	230440	ITAPERI-4100	4	1	2	5	1	2	4	1825	M	9	10		3672	2	2032017		230440	23	4
408	5	30	0	23	230440	2415631	230440	23	230440	FATIMA		1			1827		2	25	1	4	262105	0	1	23	230440	MONDUBIM-5120 ARVOREDO C INGLE	5	1	2	5	1	2	4	1345	F	9	9		3940	2	2032017		230440	23	3		4	1	0
409	0	30	0	23	230440	2723212	230440	23	230440	MESSEJANA		1			7700		2	17	1	4	999991			23	230440	ANCURI-6040-PQ STA MARIA-PQ ST	6	1	2	5	1	1	4	2104	F	9	9		3380	2	2032017		230440	23	3		4
410	4	30	0	23	230440	2723212	230440	23	230440	MESSEJANA		1			7700		2	22	2	3	999992	2		23	230440	DIAS MACEDO-6120 RENASCER- SID	6	1	2	5	1	2	2	2300	M	8	8		4140	2	3032017		130260	13	2	5	4	2	2
411	0	30	0	23	230440	2723212	230440	23	230440	MESSEJANA		1			7700		2	19	5	3	999992	1		23	230440	PAUPINA-6210 BAIRRO S-CONJ ALT	6	1	2	5	1	2	3	2037	F	6	8		2700	2	3032017		230440	23	2		4	1
412	8	30	0	23	230440	2415631	230440	23	230440	FATIMA		1			1827		2	35	1	4	848310	2	0	23	230440	AUTRAN NUNES-3030 ALTO DO BODE	3	1	2	4	1	2	1	10	M	9	9		3050	2	3032017		230440	23	3		4	2	0
413	8	30	0	23	230440	2529068	230440	23	230440	JOSE WALTER		1			440		2	25	1	4	999992	3	0	23	230440	JANGURUSSU-6150 TAMANDA-BICEL-	6	1	2	4	1	1	3	1450	M	8	9		3365	2	3032017		230440	23	3	3	4	3	3
414	9	30	0	23	230440	2723212	230440	23	230440	MESSEJANA		1			7700		2	21	5	3	999992			23	230440	PAUPINA-6210 BAIRRO S-CONJ ALT	6	1	2	5	1	2	4	1822	M	9	9		3530	2	3032017		231130	23	2		4
415	4	30	0	23	230440	2529068	230440	23	230440	JOSE WALTER		1			440		2	20	1	4	999992	0	0	23	230440	CONJUNTO PALMEIRAS	6	1	2	5	1	1	3	1847	F	8	8		3390	2	3032017		230440	23	3	1	4	0	0
416	0	30	0	23	230440	2529068	230440	23	230440	JOSE WALTER		1			440		2	29	1	3	999992	1	0	23	230440	MONDUBIM-5120 ARVOREDO C INGLE	5	1	2	5	1	2	3	805	M	7	9		3790	2	3032017		230440	23	2	5	4	1	1
417	5	30	0	23	230440	2723212	230440	23	230440	MESSEJANA		1			7700		2	16	5	4	999992			23	230440	JANGURUSSU-6150 TAMANDA-BICEL-	6	1	2	5	1	2	3	2258	M	9	9		3270	2	3032017		230440	23	3		4
418	1	30	0	23	230440	2529068	230440	23	230440	JOSE WALTER		1			440		2	18	2	4		0	0	23	230440	JANGURUSSU-6150 TAMANDA-BICEL-	6	1	2	5	1	2	4	1719	F	9	9		2760	2	3032017		230390	23	3	1	4	0	0
419	8	30	0	23	230440	2723212	230440	23	230440	MESSEJANA		1			7700		2	23	2	4	999992	1		23	230440	SAPIRANGA-COITE-6270-BARRO DUR	6	1	2	5	1	1	4	2353	M	9	9		2915	2	3032017		230440	23	3	1	4	1	1
420	8	30	0	23	230440	2529068	230440	23	230440	JOSE WALTER		1			440		2	32	1	4	999992	2	0	23	230440	CANINDEZINHO-5020 SAO VICENTE	5	1	2	5	1	1	3	50	M				3180	2	3032017		230440	23	2	8	4	2	2
421	2	30	0	23	230440	2529068	230440	23	230440	JOSE WALTER		1			440		2	21	2	4	999992	0	0	23	230440	PLANALTO AIRTON SENNA-5122 PAN	5	1	2	5	1	1	4	1632	F	9	9		2945	2	3032017		230440	23	2	8	4	0	0
422	2	30	0	23	230440	2497654	230440	23	230440	PAPICU		1			900		2	23	5	4	999992	2	0	23	230440	PQ DOIS IRMAOS-6230	6	1	2	2	2	2	2	1240	M	6	7		1174	2	3032017		230440	23	2	8	4	2	0
423	7	30	0	23	230440	2529068	230440	23	230440	JOSE WALTER		1			440		2	29	1	4	516210	0	0	23	230440	CJ CEARA II-5200 ETAPA 3 5033	5	1	2	5	1	2	4	2326	M	8	9		3040	2	3032017		230220	23	3	3	4	0	0
424	7	30	0	23	230440	2611686	230440	23	230440	CENTRO		1			833		2	35	2	5	999992	1		23	230440	PESQUISA		1	2	5	1	1	4	1702	M	8	9		3760	2	3032017		230630	23	5			1	1
425	0	30	0	23	230440	2481286	230440	23	230440	RODOLFO TEOFILO		1			S/N		2	22	5	4	512120	0	0	23	230440	ALVARO WEYNE-1010	1	1	2	5	1	1	2	2303	F	7	8		3830	2	3032017		230440	23	3			0	0
426	0	30	0	23	230440	2611686	230440	23	230440	CENTRO		1			833		2	21	2	4	521110			23	230440	CJ ESPERANCA-5040 ARACAPE	5	1	2	5	1	1	4	2035	M	9	9		3694	2	3032017		230440	23	3
427	6	30	0	23	230440	2482339	230440	23	230440	CONJUNTO CEARA		1		ETAPA 4	148		2	19	5	3	763010	0	0	23	230440	GRANJA PORTUGAL-5070 MELA-MELA	5	1	2	4	1	2	4	934	M	9	9		3945	2	4032017		230440	23	2	7	4	0	0
428	4	30	0	23	230440	2529068	230440	23	230440	JOSE WALTER		1			440		2	18	1	4	354705	0	1	23	230440	PLANALTO AIRTON SENNA-5122 PAN	5	1	2	5	1	1	2	408	F	9	9		2585	2	6032017		230440	23	2	8	4	1	0
429	8	30	0	23	230440	2723212	230440	23	230440	MESSEJANA		1			7700		2	18	5	4	516210			23	230440	ANCURI-6040-PQ STA MARIA-PQ ST	6	1	2	5	1	2	3	1138	M	8	9		2630	2	6032017		230625	23	2	8	4
430	9	30	0	23	230440	2723212	230440	23	230440	MESSEJANA		1			7700		2	19	5	4	999992			23	230440	JANGURUSSU-6150 TAMANDA-BICEL-	6	1	2	5	1	2	4	2057	M	9	9		2775	2	6032017		230440	23	3	1	4
431	8	30	0	23	230440	3242587	230440	23	230440	SAO JOAO DO TAUAPE		1			4000		2	27	1	4	411010		1	23	230440	CONJUNTO PALMEIRAS	6	1	2	4	1	2	3	5	M	9	10		2010		6032017		230440	23	3			1
432	2	30	0	23	230440	7047428	230440	23	230440	JOQUEI CLUBE		1			145		2	19	1	4	524105	0	0	23	230440	GRANJA PORTUGAL-5070 MELA-MELA	5	1	2	5	1	2	4	1542	F	9	9		4065	2	6032017			35	3		4	0	0
433	6	30	0	23	230440	2611686	230440	23	230440	CENTRO		1			833		2	35	2	4	141410	1		23	230440	BARRA DO CEARA-1020 BEIRA RIO-	1	1	2	5	1	1	4	1028	F	8	8		4028	2	6032017		230440	23	3			1	1
434	2	30	0	23	230440	2611686	230440	23	230440	CENTRO		1			833		2	25	1	4			2	23	230440	PESQUISA		1	2	5	1	2	4	2324	M	9	9		3420	2	6032017		230440	23	3			2
435	6	30	0	23	230440	2529068	230440	23	230440	JOSE WALTER		1			440		2	17	1	4	999992	0	1	23	230440	BOM JARDIM-5010 ESP SUMARE- DO	5	1	2	5	1	1	3	344	F	9	9		3240	2	7032017		230440	23	2	8	4	1	1
436	6	30	0	23	230440	3394514	230440	23	230440	ALDEOTA		1			1168		2	37	2	5	214205	1	1	23	230440	PESQUISA		1	2	5	2	2	4	630	M	9	9		3585	2	7032017		261160	26	5			2
437	3	30	0	23	230440	2481286	230440	23	230440	RODOLFO TEOFILO		1			S/N		2	30	5	3	763105			23	230440	PLANALTO AIRTON SENNA-5122 PAN	5	1	2	4	1	1	4	1622	F	9	9		2585	2	7032017		231130	23	2		4
438	7	30	0	23	230440	7047428	230440	23	230440	JOQUEI CLUBE		1			145		2	18	2	3	999992	0	0	23	230440	BOM JARDIM-5010 ESP SUMARE- DO	5	1	2	5	1	1	4	2325	M	7	9		2895	2	7032017		230440	23	2	5		0	0
439	4	30	0	23	230440	2481286	230440	23	230440	RODOLFO TEOFILO		1			S/N		2	18	1	4	999992	0	0	23	230440	CANINDEZINHO-5020 SAO VICENTE	5	1	2	5	1	1	3	208	M	9	9		3485	2	7032017		230440	23	3	3		0	0
440	8	30	0	23	230440	2529068	230440	23	230440	JOSE WALTER		1			440		2	29	1	3	999992	2	0	23	230440	PASSARE-6200BARROSO 2-EXPEDIC	6	1	2	5	1	1	2	148	F	8	9		2345	2	7032017		230440	23	2	6	4	2	2
441	7	30	0	23	230440	2529068	230440	23	230440	JOSE WALTER		1			440		2	21	1	4	999992	0	0	23	230440	MONDUBIM-5120 ARVOREDO C INGLE	5	1	2	5	1	1	2	520	M	8	9		3445	2	7032017		230440	23	3	2	4	0	0
442	8	30	0	23	230440	2499363	230440	23	230440	CENTRO		1			545		2	16	5	3	999992			23	230440	RODOLFO TEOFILO-3160 PORANGABU	3	1	2	5	1	1	4	154	F	9	9		3180	2	7032017		230440	23	2		4
443	1	30	0	23	230440	3394514	230440	23	230440	ALDEOTA		1			1168		2	20	1	4	376415			23	230440	PICI-3130 PLANALTO PICI	3	1	2	5	1	2	3	2235	F	9	10		3150	2	7032017		230440	23	3
444	4	30	0	23	230440	3394514	230440	23	230440	ALDEOTA		1			1168		2	41	5	5	252105	3		23	230440	CAMBEBA-6070	6	1	2	3	2	2	4	1801	M	7	8		1310	2	7032017		230440	23	5			3
445	0	30	0	23	230440	2499363	230440	23	230440	CENTRO		1			545		2	31	2	5		0	1	23	230440	MONDUBIM-5120 ARVOREDO C INGLE	5	1	2	4	1	1	3	1045	F	8	8		2035	2	8032017		230440	23	5		4	1	0
446	4	30	0	23	230440	2499363	230440	23	230440	CENTRO		1			545		2	25	1	4	999992	1	0	23	230440	GRANJA LISBOA-5060 SANTA CECIL	5	1	2	5	1	1	3	850	M	9	10		3215	2	8032017		230440	23	3		4	1	1
447	4	30	0	23	230440	2499363	230440	23	230440	CENTRO		1			545		2	37	2	4	354705	2	1	23	230440	PQ ARAXA-3110	3	1	2	5	1	1	4	2358	F	9	10		3120	2	8032017		230890	23	3			3	2
448	8	30	0	23	230440	2529068	230440	23	230440	JOSE WALTER		1			440		2	22	1	4	999992	0	1	23	230440	CONJUNTO PALMEIRAS	6	1	2	5	1	1	4	2207	F	9	9		2690	2	8032017		230440	23	3	1	4	1	0
449	0	30	0	23	230440	2481286	230440	23	230440	RODOLFO TEOFILO		1			S/N		2	20	1	5	123205			23	230440	PARANGABA-4150 OSORIO DE PAIVA	4	1	2	4	1	2	3	1145	M	8	8		2085	2	8032017		230440	23	4
450	2	30	0	23	230440	2499363	230440	23	230440	CENTRO		1			545		2	35	5	4	999992	4		23	230440	PAN AMERICANO-4140	4	1	2	5	1	2	4	540	M	9	10		3570	2	8032017		230440	23	3		4	4	0
451	4	30	0	23	230440	2481286	230440	23	230440	RODOLFO TEOFILO		1			S/N		2	18	2	3	999992	0	0	23	230440	COUTO FERNANDES-4040	4	1	2	5	1	2	3	2129	M	8	9		2755	1	8032017	Q669	292310	29	2	7		0	0
452	1	30	0	23	230440	2723212	230440	23	230440	MESSEJANA		1			7700		2	27	2	4	999992	1		23	230440	ITAPERI-4100	4	1	2	5	1	2	4	2350	M	9	9		3220	2	8032017		230440	23	3	3	4	1
453	2	30	0	23	230440	2529068	230440	23	230440	JOSE WALTER		1			440		2	17	1	4	999992	1	0	23	230440	CASTELAO-6080 ALTO DA PAZ-ITAP	6	1	2	5	1	1	3	1640	F	8	9		3125	2	8032017		231180	23	3	3	4	1	1
454	6	30	0	23	230440	2499363	230440	23	230440	CENTRO		1			545		2	15	5	3	999992	0	0	23	230440	EDSON QUEIROZ-6130 AGUA FRIA-	6	1	2	5	1	2	3	605	M	9	10		3550	2	8032017		231040	23	2		4	0	0
455	9	30	0	23	230440	2529068	230440	23	230440	JOSE WALTER		1			440		2	23	1	4	999992	0	1	23	230440	PQ SAO JOSE-5130 FLUMINENSE-JA	5	1	2	5	1	1	2	31	M	9	9		2615	2	8032017		230440	23	3	1	4	1	0
456	4	30	0	23	230440	2499363	230440	23	230440	CENTRO		1			545		2	18	1	4	999991	0	0	23	230440	PRES KENNEDY-3140 OLAVO BILAC	3	1	2	5	1	1	3	1331	M	9	10		3250	2	8032017		230440	23	3		4	0	0
457	0	30	0	23	230440	2499363	230440	23	230440	CENTRO		1			545		2	21	5	3	999992	0	0	23	230440	CRISTO REDENTOR-1040 COLONIA	1	1	2	5	1	1	3	2002	M	7	9		3250	2	8032017		230440	23	2		4	0	0
458	3	30	0	23	230440	2723212	230440	23	230440	MESSEJANA		1			7700		2	16	1	3	999992			23	230440	LAGOA REDONDA-6170 COFECO-MOZA	6	1	2	4	1	2	4	1405	M	9	9		2660	2	9032017		230440	23	2		4
459	9	30	0	23	230440	2497654	230440	23	230440	PAPICU		1			900		2	19	1	4	999992			23	230440	SIQUEIRA-5150 JATOBA	5	1	2	5	1	1	3	700	M	9	9		3166	2	9032017		230440	23	3	1
460	7	30	0	23	230440	2499363	230440	23	230440	CENTRO		1			545		2	25	1	4	999992	0	0	23	230440	BOM SUCESSO-3050 PEDREIRA	3	1	2	6	1	2	4	1600	F	9	9		3370	2	9032017		230440	23	3		4	0	0
461	0	30	0	23	230440	2723212	230440	23	230440	MESSEJANA		1			7700		2	19	2	2	999992			23	230440	JD DAS OLIVEIRAS-6160 TANCREDO	6	1	2	4	1	1	4	235	M	8	9		2890	2	4052017		230440	23	1		4
462	8	30	0	23	230440	2528711	230440	23	230440	CENTRO		1			1722		2	30	2	3	999992	4	0	23	230440	CONJUNTO PALMEIRAS	6	1	2	5	1	2	4	1112	F	8	9		4060	2	9032017		230440	23	2		4	4	4
463	8	30	0	23	230440	2651351	230440	23	230440	VILA VELHA		1		CONJ NOVA ASSUNCAO	1130		2	24	2	3	999992	1		23	230440	BARRA DO CEARA-1020 BEIRA RIO-	1	1	2		1	1	4	852	F	8	9		3490		9032017		230440	23	2	7	4	1	1
464	4	30	0	23	230440	2611686	230440	23	230440	CENTRO		1			833		2	28	1	4	411005			23	230440	PARANGABA-4150 OSORIO DE PAIVA	4	1	2	5	1	1	4	2300	M	9	9		3112	2	9032017		230440	23	3
465	8	30	0	23	230440	2481286	230440	23	230440	RODOLFO TEOFILO		1			S/N		2	27	5	4	999992	0	0	23	230440	GRANJA PORTUGAL-5070 MELA-MELA	5	1	2	5	1	1	4	207	F	9	10		3000	2	10032017		230440	23	3	3		0	0
466	6	30	0	23	230440	2482339	230440	23	230440	CONJUNTO CEARA		1		ETAPA 4	148		2	16	1	3	999992	0	0	23	230440	BOM JARDIM-5010 ESP SUMARE- DO	5	1	2	5	1	1	3	2315	M	9	9		3020	2	10032017		230440	23	2	5	4	0	0
467	4	30	0	23	230440	2481286	230440	23	230440	RODOLFO TEOFILO		1			S/N		2	23	1	4	999992	1	0	23	230440	BOM SUCESSO-3050 PEDREIRA	3	1	2	5	1	2	4	1457	F	8	9		3020	2	10032017		230440	23	3	2		1	0
468	4	30	0	23	230440	2481286	230440	23	230440	RODOLFO TEOFILO		1			S/N		2	23	5	4	512105	1	2	23	230440	RODOLFO TEOFILO-3160 PORANGABU	3	1	2	4	1	1	3	532	M	9	10		1815	2	10032017		230440	23	3	3	1	3	0
469	9	30	0	23	230440	2415631	230440	23	230440	FATIMA		1			1827		2	35	1	5	231205	1	0	23	230440	JANGURUSSU-6150 TAMANDA-BICEL-	6	1	2	5	1	2	4	1757	M	9	9		3520	2	10032017		230440	23	5		4	1	0
470	1	30	0	23	230440	2415631	230440	23	230440	FATIMA		1			1827		2	19	1	4	421125	0	0	23	230440	AEROLANDIA-6010 LAGAMAR	6	1	2	5	1	1	3	1556	M	8	9		3246	2	10032017		230440	23	3		4	0	0
471	3	30	0	23	230440	2611686	230440	23	230440	CENTRO		1			833		2	25	2	4	515225			23	230440	AEROPORTO-4010	4	1	2	5	1	1	4	1841	M	9	9		4290	2	10032017		230440	23	3
472	0	30	0	23	230440	2651351	230440	23	230440	VILA VELHA		1		CONJ NOVA ASSUNCAO	1130		2	22	1	3	999992	1		23	230440	JD GUANABARA-1080 ITAPARICA	1	1	2		1	1	2	2040	M	9	9		2940	2	10032017		230440	23	2			1	1
473	8	30	0	23	230440	2611686	230440	23	230440	CENTRO		1			833		2	39	1	4		2		23	230440	CENTRO2030	2	1	2	5	1	1	3	255	F	8	9		3680	2	10032017		230945	23	3			2	2
474	0	30	0	23	230440	2415631	230440	23	230440	FATIMA		1			1827		2	27	2	4	411010	0	0	23	230440	PRES KENNEDY-3140 OLAVO BILAC	3	1	2	4	1	2	4	2238	F	9	9		2688	2	10032017		230770	23	3		4	0	0
475	2	30	0	23	230440	2499363	230440	23	230440	CENTRO		1			545		2	35	2	5		0	0	23	230440	SAO GERARDO-1130 ALAGADICO	1	1	2	5	1	2	4	1630	F	10	10		2835	2	10032017		230440	23	5		4	0	0
476	0	30	0	23	230440	2415631	230440	23	230440	FATIMA		1			1827		2	23	1	4	411010	0	0	23	230440	MANOEL SATIRO-5100 STO ANTONIO	5	1	2	5	1	2	4	1512	F	8	9		3004	2	10032017		230440	23	3		1	0	0
477	7	30	0	23	230440	2415631	230440	23	230440	FATIMA		1			1827		2	22	1	5	422305	0	0	23	230440	SERRINHA-4170 VILA BETANIA	4	1	2	4	1	2	4	122	M	9	9		1836	2	10032017		230440	23	5		1	0	0
478	4	30	0	23	230440	2611686	230440	23	230440	CENTRO		1			833		2	32	2	5	999992			23	230440	PESQUISA		1	2	4	1	2	3	2301	F	8	9		2342	2	10032017		210120	21	5
479	0	30	0	23	230440	2723212	230440	23	230440	MESSEJANA		1			7700		2	21	5	4	999992			23	230440	ANCURI-6040-PQ STA MARIA-PQ ST	6	1	2	5	1	2	4	2250	M	8	9		3285	2	10032017		230350	23	2	8	4
480	0	30	0	23	230440	7047428	230440	23	230440	JOQUEI CLUBE		1			145		2	23	1		999992	2	1	23	230440	BARROSO-6050 CONJ JOAO PAULO I	6	1	2	5	1	2	4	1116	F				3065	2	10032017		230440	23				3	1
481	5	30	0	23	230440	2499363	230440	23	230440	CENTRO		1			545		2	29	2	4	999992			23	230440	MONDUBIM-5120 ARVOREDO C INGLE	5	1	2	4	1	2	4	423	F	5	8		2250	2	13032017		230440	23	3		4	2	0
482	3	30	0	23	230440	2499363	230440	23	230440	CENTRO		1			545		2	32	1	4	512105	0	0	23	230440	ALVARO WEYNE-1010	1	1	2	5	1	2	4	1007	F	9	10		3240	2	13032017		230440	23	3	3	4	0	0
483	6	30	0	23	230440	2499363	230440	23	230440	CENTRO		1			545		2	22	5	3	999992	1	0	23	230440	PRES KENNEDY-3140 OLAVO BILAC	3	1	2	5	1	2	1	2246	M	9	10		3500	2	13032017		230440	23	2	6	4	1	0
484	6	30	0	23	230440	2415631	230440	23	230440	FATIMA		1			1827		2	30	2	4	422305	0	0	23	230440	BOM SUCESSO-3050 PEDREIRA	3	1	2	5	1	2	4	2317	M	9	9		3880	2	13032017		230440	23	3		1	0	0
485	6	30	0	23	230440	2481286	230440	23	230440	RODOLFO TEOFILO		1			S/N		2	24	5	4	999992	1	0	23	230440	BELA VISTA-3040	3	1	2	5	1	2	4	809	F	9	9		3000	2	13032017		230370	23	3			1	0
486	7	30	0	23	230440	2723212	230440	23	230440	MESSEJANA		1			7700		2	30	2	4	999992	1		23	230440	SAPIRANGA-COITE-6270-BARRO DUR	6	1	2	5	1	2	2	135	F	6	8		3860	2	13032017		230440	23	3	1	4	1
487	5	30	0	23	230440	2481286	230440	23	230440	RODOLFO TEOFILO		1			S/N		2	19	1	4	999992	1	0	23	230440	ITAPERI-4100	4	1	2	5	1	1	3	1426	F	8	9		3530	2	13032017		230440	23	2	8		1	0
488	9	30	0	23	230440	2529068	230440	23	230440	JOSE WALTER		1			440		2	34	2	4	999992	1	0	23	230440	PLANALTO AIRTON SENNA-5122 PAN	5	1	2	5	1	2	4	1025	F	8	9		3320	2	13032017		230440	23	3	3	4	1	0
489	9	30	0	23	230440	2415631	230440	23	230440	FATIMA		1			1827		2	34	2	5		1	1	23	230440	GRANJA PORTUGAL-5070 MELA-MELA	5	1	2	5	1	2	4	1650	F	9	9		3400	2	13032017		230440	23	5		4	2	0
490	9	30	0	23	230440	2415631	230440	23	230440	FATIMA		1			1827		2	35	1	5	252405	0	0	23	230440	BOM SUCESSO-3050 PEDREIRA	3	1	2	5	1	2	4	708	M	9	9		3742	2	13032017		230140	23	5		4	0	0
491	2	30	0	23	230440	3053687	230440	23	230440	ALDEOTA		1			3371		2	27	2				1	23	230440	PESQUISA		1	2	5	1	2	4	1319	F	9	10		2605		13032017		421870	42				1
492	7	30	0	23	230440	2415631	230440	23	230440	FATIMA		1			1827		2	30	2	5	223605	0	0	23	230440	RODOLFO TEOFILO-3160 PORANGABU	3	1	2	5	1	2	4	1317	F	9	10		2532	2	13032017		230840	23	5		4	0	0
493	9	30	0	23	230440	2415631	230440	23	230440	FATIMA		1			1827		2	16	1	4	999992	0	1	23	230440	PARREAO-4160	4	1	2	5	1	1	4	220	M	9	9		3264	2	13032017		230440	23	3		4	1	0
494	9	30	0	23	230440	2499363	230440	23	230440	CENTRO		1			545		2	33	5	4	351605			23	230440	EDSON QUEIROZ-6130 AGUA FRIA-	6	1	2	5	1	1	4	2215	M	8	9		3150	2	13032017		230440	23	3		4
495	2	30	0	23	230440	2482339	230440	23	230440	CONJUNTO CEARA		1		ETAPA 4	148		2	41	2	2	513425	3	1	23	230440	VILA PERI-4190 VILA PERY	4	1	2	6	1	2	3	2104	F	8	8		2380	2	13032017		230470	23	1	3	4	4	3
496	2	30	0	23	230440	7047428	230440	23	230440	JOQUEI CLUBE		1			145		2	17	1	3	999992	0	0	23	230440	BOM JARDIM-5010 ESP SUMARE- DO	5	1	2	4	1	2	4	826	M	9	10		2580	2	13032017		230440	23	2		3	0	0
497	8	30	0	23	230440	2723212	230440	23	230440	MESSEJANA		1			7700		2	33	5	3	999992	4		23	230440	MESSEJANA-6190-TRANSF BAIRRO S	6	1	2	5	1	1	3	1350	F	5	7		3850	2	13032017		230440	23	2	7	4	4	4
498	4	30	0	23	230440	2415631	230440	23	230440	FATIMA		1			1827		2	26	2	4	422305	0	0	23	230440	MONDUBIM-5120 ARVOREDO C INGLE	5	1	2	5	1	2	4	1509	F	8	9		3926	2	13032017		230440	23	3		4	0	0
499	3	30	0	23	230440	3053687	230440	23	230440	ALDEOTA		1			3371		2	37	2	5	223115			23	230440	ALDEOTA2010 FAVELA DO TRILHOMA	2	1	2	5	1	2	4	1843	M	9	10		2580		13032017		230440	23	5
500	0	30	0	23	230440	2415631	230440	23	230440	FATIMA		1			1827		2	26	1	4	848510	0	1	23	230440	PLANALTO AIRTON SENNA-5122 PAN	5	1	2	4	1	1	4	119	M	5	7		2460	2	13032017		150240	15	3		4	1	0
501	0	30	0	23	230440	2499363	230440	23	230440	CENTRO		1			545		2	31	1	4	516210	2	0	23	230440	PRES KENNEDY-3140 OLAVO BILAC	3	1	2	2	1	1	1	730	M	9	9		800	2	13032017		230440	23	3			2	1
502	6	30	0	23	230440	2415631	230440	23	230440	FATIMA		1			1827		2	28	2	4	524305	0	0	23	230440	MONDUBIM-5120 ARVOREDO C INGLE	5	1	2	6	1	1	4	1942	F	9	9		2800	2	13032017		150140	15	3		4	0	0
503	0	30	0	23	230440	7047428	230440	23	230440	JOQUEI CLUBE		1			145		2	19	2	3	999992	1	0	23	230440	CANINDEZINHO-5020 SAO VICENTE	5	1	2	5	1	2	4	2020	F	9	10		3315	2	13032017		230440	23	2		4	1	0
504	0	30	0	23	230440	2482339	230440	23	230440	CONJUNTO CEARA		1		ETAPA 4	148		2	22	5	3	999992	3	0	23	230440	BOM JARDIM-5010 ESP SUMARE- DO	5	1	2	5	1	2	4	2248	F	8	9		3585	2	13032017		230440	23	2	5	4	3	1
505	6	30	0	23	230440	2497654	230440	23	230440	PAPICU		1			900		2	30	2	5	999991			23	230440	GRANJA PORTUGAL-5070 MELA-MELA	5	1	2	4	1	2	3	2207	F	9	9		1472	2	14032017		230440	23	4		4
506	1	30	0	23	230440	2481286	230440	23	230440	RODOLFO TEOFILO		1			S/N		2	27	1	4	521115	0	0	23	230440	PARANGABA-4150 OSORIO DE PAIVA	4	1	2	5	1	1	3	155	F	9	9		3640	2	14032017		230440	23	3			0	0
507	4	30	0	23	230440	2482339	230440	23	230440	CONJUNTO CEARA		1		ETAPA 4	148		2	22	1	3	999992	0	0	23	230440	JD GUANABARA-1080 ITAPARICA	1	1	2	5	1	1	4	625	F	8	9		2930	2	15032017		230440	23	2	6	4	0	0
508	4	30	0	23	230440	7047428	230440	23	230440	JOQUEI CLUBE		1			145		2	24	1	4	999992	1	1	23	230440	VICENTE PINZON-2190 CASTELO EN	2	1	2	5	1	1	4	1803	M	9	9		3120	2	15032017		230440	23	3			2	2
509	2	30	0	23	230440	2611686	230440	23	230440	CENTRO		1			833		2	33	2	5	142210			23	230440	BOM SUCESSO-3050 PEDREIRA	3	1	2	5	1	2	4	1147	M	9	9		3090	2	15032017		230440	23	5
510	4	30	0	23	230440	2723212	230440	23	230440	MESSEJANA		1			7700		2	21	5	4	411010			23	230440	DIAS MACEDO-6120 RENASCER- SID	6	1	2	5	1	2	4	410	F	8	9		3315	2	15032017		230440	23	3	3	4
511	5	30	0	23	230440	2611686	230440	23	230440	CENTRO		1			833		2	34	2	4	354125			23	230440	PESQUISA		1	2	5	1	2	4	1630	M	8	9		3930	2	15032017		230440	23	3
512	1	30	0	23	230440	2611686	230440	23	230440	CENTRO		1			833		2	23	1	4	999992	1		23	230440	PESQUISA		1	2	5	1	2	3	2319	F	9	9		2608	2	15032017		230440	23	3			1	1
513	9	30	0	23	230440	2479907	230440	23	230440	CENTRO		1			1526		2	26	1	5	251605	0	0	23	230440	BOM JARDIM-5010 ESP SUMARE- DO	5	1	2	5	1	1	3	2320	F	9	10		2774	2	15032017		230440	23	5		1	0	0
514	4	30	0	23	230440	2611686	230440	23	230440	CENTRO		1			833		2	34	2	5		1		23	230440	EDSON QUEIROZ-6130 AGUA FRIA-	6	1	2	5	1		3	620	F	9	10		3570	2	15032017		230350	23	5			1
515	3	30	0	23	230440	2415631	230440	23	230440	FATIMA		1			1827		2	37	1	3	999992	0	0	23	230440	JANGURUSSU-6150 TAMANDA-BICEL-	6	1	2	5	1	2	4	2350	M	9	9		3080	2	16032017		230370	23	2			0	0
516	1	30	0	23	230440	2482339	230440	23	230440	CONJUNTO CEARA		1		ETAPA 4	148		2	19	5	3	999992	1	0	23	230440	HENRIQUE JORGE-3070	3	1	2	5	1	2	3	922	F	9	9		3145	2	16032017		230440	23	2	5	4	1	0
517	0	30	0	23	230440	2481286	230440	23	230440	RODOLFO TEOFILO		1			S/N		2	14	1	4	999992	0	0	23	230440	PICI-3130 PLANALTO PICI	3	1	2	5	1	1	4	100	M	9	9		2880	2	16032017		230440	23	2	8		0	0
518	0	30	0	23	230440	2481286	230440	23	230440	RODOLFO TEOFILO		1			S/N		2	20	1	3	999992	2	0	23	230440	PQ SAO JOSE-5130 FLUMINENSE-JA	5	1	2	5	1	1	3	947	F	9	9		3135	2	16032017		230440	23	2	7		2	2
519	6	30	0	23	230440	2499363	230440	23	230440	CENTRO		1			545		2	36	2	4	999992	1	1	23	230440	JOQUEI CLUBE-3090	3	1	2	5	1	2	4	1004	M	8	9		3435	2	16032017		291370	29	3		4	2	1
520	8	30	0	23	230440	7047428	230440	23	230440	JOQUEI CLUBE		1			145		2	39	1	5		0	0	23	230440	BARRA DO CEARA-1020 BEIRA RIO-	1	1	2	5	1	2	4	50	M	7	9		3145	2	16032017		230440	23	4		4	0	0
521	2	30	0	23	230440	2482339	230440	23	230440	CONJUNTO CEARA		1		ETAPA 4	148		2	20	1	4	999992	1	0	23	230440	BOM JARDIM-5010 ESP SUMARE- DO	5	1	2	5	1	1	2	3	F	9	9		2720	2	17032017		231140	23	2	8	4	1	1
522	3	30	0	23	230440	2415631	230440	23	230440	FATIMA		1			1827		2	31	1	5	322105	0	0	23	230440	RODOLFO TEOFILO-3160 PORANGABU	3	1	2	5	1	2	3	635	M	9	9		3570	2	17032017		230440	23	5		4	0	0
523	5	30	0	23	230440	2415631	230440	23	230440	FATIMA		1			1827		2	35	2	4		1	0	23	230440	MANOEL SATIRO-5100 STO ANTONIO	5	1	2	5	1	2	3	1326	F	9	9		2624	2	17032017		231070	23	3		4	1	0
524	1	30	0	23	230440	2415631	230440	23	230440	FATIMA		1			1827		2	23	1	4	516135	0	0	23	230440	MUCURIPE-2120 SANTA TERESINHA	2	1	2	5	1	1	4	1538	M	9	9		2580	2	17032017		230440	23	3		4	0	0
525	2	30	0	23	230440	2415631	230440	23	230440	FATIMA		1			1827		2	23	1	5	521115	0	0	23	230440	FLORESTA-1060	1	1	2	5	1	1	4	809	F	9	10		3190	2	17032017		160030	16	4		4	0	0
526	3	30	0	23	230440	2611686	230440	23	230440	CENTRO		1			833		2	43	2	4	422105	1	2	23	230440	PESQUISA		1	2	5	1	2	4	1354	F	9	9		3002	2	17032017		230440	23	3			3	1
527	0	30	0	23	230440	2482339	230440	23	230440	CONJUNTO CEARA		1		ETAPA 4	148		2	21	2	4	999992	1	0	23	230440	SIQUEIRA-5150 JATOBA	5	1	2	5	1	2	3	1630	F	8	9		3190	2	19032017		230280	23	2	8	4	1	0
528	7	30	0	23	230440	2482339	230440	23	230440	CONJUNTO CEARA		1		ETAPA 4	148		2	33	2	4	763210	2	0	23	230440	PQ GENIBAU-5050	5	1	2	5	1	1	3	1449	F	3	8		3220	1	19032017	Q059	230440	23	3	2	4	2	2
529	8	30	0	23	230440	2481286	230440	23	230440	RODOLFO TEOFILO		1			S/N		2	29	5	3	999992	3	1	23	230440	SERRINHA-4170 VILA BETANIA	4	1	2	4	1	1	3	1715	M	9	9		3145	2	20032017		230440	23	2	7		4	3
530	1	30	0	23	230440	2723212	230440	23	230440	MESSEJANA		1			7700		2	16	1	4	999992			23	230440	JANGURUSSU-6150 TAMANDA-BICEL-	6	1	2	5	1	1	3	1324	F	6	9		2545	2	20032017		231140	23	2	8	4
531	2	30	0	23	230440	2497654	230440	23	230440	PAPICU		1			900		2	24	2	4	999992			23	230440	JANGURUSSU-6150 TAMANDA-BICEL-	6	1	2	5	1	2	4	1652	M	9	9		3768	2	30032017		230030	23	3	3	4
532	1	30	0	23	230440	2723212	230440	23	230440	MESSEJANA		1			7700		2	18	5	3	999992	2		23	230440	MESSEJANA-6190-TRANSF BAIRRO S	6	1	2	5	1	2	3	2210	F	9	10		3235	2	20032017		230440	23	2	6	4	2
533	2	30	0	23	230440	2499363	230440	23	230440	CENTRO		1			545		2	27	5	4	999992	2	0	23	230440	CRISTO REDENTOR-1040 COLONIA	1	1	2	5	1	1	3	822	M	9	9		3860	2	20032017		230440	23	3		4	2	2
534	2	30	0	23	230440	2723212	230440	23	230440	MESSEJANA		1			7700		2	30	2	4			1	23	230440	MESSEJANA-6190-TRANSF BAIRRO S	6	1	2	5	1	2	4	1000	F	8	9		3745	2	21032017		230870	23	3	3	4	1
535	8	30	0	23	230440	2481286	230440	23	230440	RODOLFO TEOFILO		1			S/N		2	34	2	4	999992	1		23	230440	FLORESTA-1060	1	1	2	5	1	2	4	1450	M	9	9		3255	2	21032017		230440	23	3			1
536	0	30	0	23	230440	2481286	230440	23	230440	RODOLFO TEOFILO		1			S/N		2	18	5	3	999992		1	23	230440	BELA VISTA-3040	3	1	2	5	1	2	3	2153	M	8	8		3460	2	21032017		230440	23	2			1
537	9	30	0	23	230440	2723212	230440	23	230440	MESSEJANA		1			7700		2	19	5	4				23	230440	PASSARE-6200BARROSO 2-EXPEDIC	6	1	2	5	1	1	4	1510	F	8	9		3570	2	21032017		230440	23	3		4
538	0	30	0	23	230440	3053687	230440	23	230440	ALDEOTA		1			3371		2	27	2	4	262105			23	230440	ALDEOTA2010 FAVELA DO TRILHOMA	2	1	2		1	2	4	1957	M	9	9		3250	2	21032017		230780	23	3
539	6	30	0	23	230440	2479907	230440	23	230440	CENTRO		1			1526		2	19	1	3	999992	1	0	23	230440	VICENTE PINZON-2190 CASTELO EN	2	1	2	5	1	2	4	548	F	8	9		3074	2	21032017		230440	23	2		4	1	0
540	9	30	0	23	230440	2611686	230440	23	230440	CENTRO		1			833		2	22	1	4				23	230440	PQ DOIS IRMAOS-6230	6	1	2	5	1	1	4	1248	F	9	9		3012	2	21032017		230440	23	3
541	3	30	0	23	230440	2482339	230440	23	230440	CONJUNTO CEARA		1		ETAPA 4	148		2	16	1	4	999991	0	0	23	230440	BOM JARDIM-5010 ESP SUMARE- DO	5	1	2	5	1	1	4	1220	F	9	9		2520	2	22032017		230440	23	2	8	4	0	0
542	1	30	0	23	230440	2482339	230440	23	230440	CONJUNTO CEARA		1		ETAPA 4	148		2	21	1	4	999992	2	0	23	230440	PQ GENIBAU-5050	5	1	2	5	1	1	1	1312	M	9	9		2105	2	22032017		230440	23	2	8	4	2	2
543	3	30	0	23	230440	2611686	230440	23	230440	CENTRO		1			833		2	33	1	5	351430	1		23	230440	BARRA DO CEARA-1020 BEIRA RIO-	1	1	2	5	1	1	4	1349	F	9	10		3282	2	22032017		230440	23	4			2	1
544	7	30	0	23	230440	2481286	230440	23	230440	RODOLFO TEOFILO		1			S/N		2	31	5	5	231205	1	0	23	230440	BARRA DO CEARA-1020 BEIRA RIO-	1	1	2	5	1	2	3	1556	M	8	9		3275	2	22032017		230440	23	4			1	0
545	6	30	0	23	230440	2499363	230440	23	230440	CENTRO		1			545		2	22	5	3	516120	1	1	23	230440	BOM JARDIM-5010 ESP SUMARE- DO	5	1	2	5	1	1	2	802	F	8	9		2990	2	22032017		230440	23	2		4	2	1
546	7	30	0	23	230440	2528711	230440	23	230440	CENTRO		1			1722		2	22	5	3	999992	1	0	23	230440	CONJUNTO PALMEIRAS	6	1	2	5	1	2	4	1713	F	7	8		3098	2	22032017		230440	23	2		4	1	0
547	0	30	0	23	230440	2499363	230440	23	230440	CENTRO		1			545		2	21	1	3	999992	0	0	23	230440	JACARECANGA-1070 MORRO DO OURO	1	1	2	5	1	1	3	1137	F	9	9		2480	2	22032017		230440	23	2		4	0	0
548	5	30	0	23	230440	2497654	230440	23	230440	PAPICU		1			900		2	16	1	3	999992	1	0	23	230440	VICENTE PINZON-2190 CASTELO EN	2	1	2	5	1	2	4	2225	F	9	9		3340	2	23032017		230440	23	2		4	1	0
549	0	30	0	23	230440	2611686	230440	23	230440	CENTRO		1			833		2	20	1	4	763010	1		23	230440	BARRA DO CEARA-1020 BEIRA RIO-	1	1	2	5	1	2	4	2225	F	9	9		3888	1	23032017	Q170	230440	23	3			1
550	3	30	0	23	230440	2723212	230440	23	230440	MESSEJANA		1			7700		2	36	5	4		1		23	230440	JANGURUSSU-6150 TAMANDA-BICEL-	6	1	2	5	1	2	4	2330	M	9	9		4040	2	23032017		230220	23	3	3	4	1
551	3	30	0	23	230440	2481286	230440	23	230440	RODOLFO TEOFILO		1			S/N		2	38	2	4	999992	1	1	23	230440	SERRINHA-4170 VILA BETANIA	4	1	2	4	1	2	3	1526	F	6	9		2505	1	23032017	Q613Q620	230440	23	3			2	2
552	3	30	0	23	230440	2479907	230440	23	230440	CENTRO		1			1526		2	26	1	3	512120	2	0	23	230440	CANINDEZINHO-5020 SAO VICENTE	5	1	2	5	1	2	4	50	M	9	10		3710	2	23032017		230440	23	2	6	4	2	1
553	1	30	0	23	230440	3242587	230440	23	230440	SAO JOAO DO TAUAPE		1			4000		2	29	2	5	516115			23	230440	CAJAZEIRAS-6060	6	1	2	5	1	1	4	740	F	9	9		2762		23032017		230440	23	5
554	4	30	0	23	230440	2481286	230440	23	230440	RODOLFO TEOFILO		1			S/N		2	31	1	4	999992			23	230440	BOM JARDIM-5010 ESP SUMARE- DO	5	1	2	5	1	2	4	40	F	8	9		2795	2	23032017		230850	23	2	8
555	7	30	0	23	230440	3394514	230440	23	230440	ALDEOTA		1			1168		2	33	2	5	252105			23	230440	PESQUISA		1	2	5	1	2	4	1321	M	5	9		3640	2	23032017		230440	23	5
556	6	30	0	23	230440	3394514	230440	23	230440	ALDEOTA		1			1168		2	26	2	4	999992			23	230440	MONDUBIM-5120 ARVOREDO C INGLE	5	1	2	5	1	2	4	800	M	9	9		3530	2	23032017		231290	23	3
557	3	30	0	23	230440	2482339	230440	23	230440	CONJUNTO CEARA		1		ETAPA 4	148		2	18	5	4	999992	0	1	23	230440	AUTRAN NUNES-3030 ALTO DO BODE	3	1	2	5	1	1	3	1549	F	8	9		2835	2	23032017		230440	23	2	8	4	1	0
558	8	30	0	23	230440	2482339	230440	23	230440	CONJUNTO CEARA		1		ETAPA 4	148		2	32	5	4	262105	1	0	23	230440	SIQUEIRA-5150 JATOBA	5	1	2	5	1	1	3	2140	M	8	9		3300	2	23032017		230670	23	3	3	4	1	1
559	4	30	0	23	230440	2482339	230440	23	230440	CONJUNTO CEARA		1		ETAPA 4	148		2	21	5	4	999992	0	1	23	230440	SIQUEIRA-5150 JATOBA	5	1	2	5	1	2	4	119	M	8	8		3260	2	23032017		230440	23	2	8	2	1	0
560	9	30	0	23	230440	2482339	230440	23	230440	CONJUNTO CEARA		1		ETAPA 4	148		2	26	5	3	999992	2	0	23	230440	BOM JARDIM-5010 ESP SUMARE- DO	5	1	2	5	1	1	1	1012	F	9	9		2430	2	23032017		230440	23	2	7	4	2	2
561	4	30	0	23	230440	2479907	230440	23	230440	CENTRO		1			1526		2	22	1	4	422305			23	230440	BOM JARDIM-5010 ESP SUMARE- DO	5	1	2		1	1	4	1320	M	8	9		3392	2	23032017		230870	23	3	3	4
562	9	30	0	23	230440	2479907	230440	23	230440	CENTRO		1			1526		2	19	1	5	999991			23	230440	JANGURUSSU-6150 TAMANDA-BICEL-	6	1	2		1	1	2	28	M	9	10		3086	2	23032017		230440	23	4		4
563	0	30	0	23	230440	7047428	230440	23	230440	JOQUEI CLUBE		1			145		2	31	1	5		1	0	23	230440	CARLITO PAMPLONA		1	2	5	1	1	4	1117	M	9	9		3525	2	23032017		230440	23	4		4	1	0
564	2	30	0	23	230440	3394514	230440	23	230440	ALDEOTA		1			1168		2	32	2	5	999991			23	230440	FATIMA-4080	4	1	2	5	1	2	4	1825	M	9	9		3135	2	23032017		230690	23	5
565	2	30	0	23	230440	2497654	230440	23	230440	PAPICU		1			900		2	31	1	2	999992	2	2	23	230440	VICENTE PINZON-2190 CASTELO EN	2	1	2		1	1	1	2012	F	9	9		2820	2	24032017		230440	23	1		4	4	3
566	5	30	0	23	230440	2529068	230440	23	230440	JOSE WALTER		1			440		2	27	1	4	999992	0	0	23	230440	CASTELAO-6080 ALTO DA PAZ-ITAP	6	1	2	5	1	1	4	2230	M	8	9		3670	2	24032017		240490	24	3	3	4	0	0
567	8	30	0	23	230440	2529068	230440	23	230440	JOSE WALTER		1			440		2	24	1	4		0	1	23	230440	JD CEARENSE-5080	5	1	2	5	1	2	4	327	M	8	8		3620	2	24032017		230440	23	3	3	4	1	0
568	1	30	0	23	230440	2651351	230440	23	230440	VILA VELHA		1		CONJ NOVA ASSUNCAO	1130		2	19	1	3	763010	1	1	23	230440	ANTONIO BEZERRA-3020-CACHOEIRI	3	1	2	4	1	1	2	2216	F	8	9		2590	2	24032017		230440	23	2			1	1
569	4	30	0	23	230440	2481286	230440	23	230440	RODOLFO TEOFILO		1			S/N		2	30	5	5	999991	0	1	23	230440	RODOLFO TEOFILO-3160 PORANGABU	3	1	2	5	1	1	4	26	M	7	8		3246	2	24032017				5			1	0
570	0	30	0	23	230440	2529068	230440	23	230440	JOSE WALTER		1			440		2	20	1	4	999992	0	0	23	230440	MANOEL SATIRO-5100 STO ANTONIO	5	1	2	5	1	1	3	1830	M	9	9		3240	2	24032017		231140	23	3	1	4	0	0
571	0	30	0	23	230440	2651351	230440	23	230440	VILA VELHA		1		CONJ NOVA ASSUNCAO	1130		2	18	1		999992	1		23	230440	CRISTO REDENTOR-1040 COLONIA	1	1	2	5	1	1	1	1109	F	9	10		2560		24032017		230440	23			4	1	1
572	4	30	0	23	230440	2651351	230440	23	230440	VILA VELHA		1		CONJ NOVA ASSUNCAO	1130		2	17	1	3				23	230440	JD GUANABARA-1080 ITAPARICA	1	1	2		1	1	3	1430	M	9	9		3390		27032017		230440	23	2		4
573	5	30	0	23	230440	3053687	230440	23	230440	ALDEOTA		1			3371		2	34	2	5	239415			23	230440	LAGOA REDONDA-6170 COFECO-MOZA	6	1	2		1	2	1	635	M	9	10		4080		24032017		230440	23	5
574	0	30	0	23	230440	2651351	230440	23	230440	VILA VELHA		1		CONJ NOVA ASSUNCAO	1130		2	28	2	5	251605			23	230440	QUINTINO CUNHA-3150 OMEGA II-	3	1	2	5	1	2	3	1736	M	8	9		4000		24032017		230440	23	5		4
575	9	30	0	23	230440	2651351	230440	23	230440	VILA VELHA		1		CONJ NOVA ASSUNCAO	1130		2	24	1	2	999992	3		23	230440	ANTONIO BEZERRA-3020-CACHOEIRI	3	1	2	6	1	1	3	810	F	9	9		4225	2	24032017		230770	23	1			3	3
576	3	30	0	23	230440	2723212	230440	23	230440	MESSEJANA		1			7700		2	18	5	4	999992			23	230440	CAMBEBA-6070	6	1	2	5	1	2	3	1020	M	4	8		3290	2	27032017		230160	23	3	1	4
577	5	30	0	23	230440	2651351	230440	23	230440	VILA VELHA		1		CONJ NOVA ASSUNCAO	1130		2	20	1	2	999992		2	23	230440	QUINTINO CUNHA-3150 OMEGA II-	3	1	2	5	1	2	4	1746	M	8	9		2885	2	27032017		230440	23	1			2
578	0	30	0	23	230440	2723212	230440	23	230440	MESSEJANA		1			7700		2	30	5	4	999992	2	1	23	230440	GUAJERU-6140	6	1	2	5	1	2	3	1440	M	9	9		3510	2	27032017		230440	23	3	3	4	3	1
579	6	30	0	23	230440	2651351	230440	23	230440	VILA VELHA		1		CONJ NOVA ASSUNCAO	1130		2	30	2	4	999992	1	1	23	230440	MONTE CASTELO-1100 NOVO TEMPO	1	1	2	5	1	2	4	1130	F	8	9		3410		27032017		230950	23	3		4	2	1
580	4	30	0	23	230440	2651351	230440	23	230440	VILA VELHA		1		CONJ NOVA ASSUNCAO	1130		2	34	1	4	999992			23	230440	JD GUANABARA-1080 ITAPARICA	1	1	2	5	1	2	4	1650	F	8	9		2770		27032017		230440	23	3		4
581	0	30	0	23	230440	2651351	230440	23	230440	VILA VELHA		1		CONJ NOVA ASSUNCAO	1130		2	16	1	3		1		23	230440	BARRA DO CEARA-1020 BEIRA RIO-	1	1	2	6	1	1	2	2056	M	8	9		3100	2	27032017		230440	23	2		4	1	1
582	0	30	0	23	230440	2529068	230440	23	230440	JOSE WALTER		1			440		2	14	1	3	999991	0	0	23	230440	BOM JARDIM-5010 ESP SUMARE- DO	5	1	2	5	1	2	4	1025	F	7	8		3390	2	27032017		230440	23	2	7	4	0	0
583	4	30	0	23	230440	2651351	230440	23	230440	VILA VELHA		1		CONJ NOVA ASSUNCAO	1130		2	17	1	3	999992	1	1	23	230440	JD GUANABARA-1080 ITAPARICA	1	1	2	5	1	2	3	948	F	8	9		3255		27032017		230440	23	2		4	2
584	6	30	0	23	230440	2651351	230440	23	230440	VILA VELHA		1		CONJ NOVA ASSUNCAO	1130		2	33	1	3	999992	10		23	230440	JD GUANABARA-1080 ITAPARICA	1	1	2	5	1	1	3	940	M	9	9		3490		27032017		230440	23	2		4	10	10
585	4	30	0	23	230440	2529068	230440	23	230440	JOSE WALTER		1			440		2	22	1	4	999992	2	1	23	230440	DIAS MACEDO-6120 RENASCER- SID	6	1	2	5	1	1	2	1417	F	8	10		3130	2	27032017		230440	23	2	8	4	3	0
586	1	30	0	23	230440	2651351	230440	23	230440	VILA VELHA		1		CONJ NOVA ASSUNCAO	1130		2	39	1	4	999992	1		23	230440	JD IRACEMA-1090	1	1	2	5	1	2	4	1218	F	7	8		3925	2	27032017		231070	23	3			1
587	0	30	0	23	230440	2529068	230440	23	230440	JOSE WALTER		1			440		2	16	1	4	999992	0	0	23	230440	JOSE WALTER-5090 NOVO RENASCER	5	1	2	5	1	1	4	2133	F	8	9		3340	2	27032017		230440	23	3		4	0	0
588	3	30	0	23	230440	2529068	230440	23	230440	JOSE WALTER		1			440		2	20	1	4	521130	0	0	23	230440	MONDUBIM-5120 ARVOREDO C INGLE	5	1	2	5	1	1	4	1244	F	8	9		2955	2	27032017		231050	23	3	3	4	0	0
589	0	30	0	23	230440	2651351	230440	23	230440	VILA VELHA		1		CONJ NOVA ASSUNCAO	1130		2	38	1	3	512110	4		23	230440	ANTONIO BEZERRA-3020-CACHOEIRI	3	1	2	5	1	1	4	825	M	9	9		4160	2	27032017		230770	23	2		4	4	4
590	1	30	0	23	230440	2529068	230440	23	230440	JOSE WALTER		1			440		2	22	1	3	999992	2	0	23	230440	MARAPONGA-5110	5	1	2	5	1	1	2	405	F	9	9		3415	2	27032017		230440	23	2	7	4	2	2
591	0	30	0	23	230440	2497654	230440	23	230440	PAPICU		1			900		2	34	2	3	999992	1	0	23	230440	BOM SUCESSO-3050 PEDREIRA	2	1	2	5	1	1	4	1712	F	9	9		3370	2	28032017		230440	23	1	4	4	1	0
592	6	30	0	23	230440	2415631	230440	23	230440	FATIMA		1			1827		2	36	2	4		2	2	23	230440	PASSARE-6200BARROSO 2-EXPEDIC	6	1	2		1	2	4	2112	F	8	9		1518	2	28032017		230440	23	3		4	4	2
593	6	30	0	23	230440	2415631	230440	23	230440	FATIMA		1			1827		2	29	2	5		0	1	23	230440	CARLITO PAMPLONA-1030	1	1	2	5	1	2	4	2230	M	9	9		3934	2	28032017		230440	23	4		1	1	0
594	6	30	0	23	230440	2415631	230440	23	230440	FATIMA		1			1827		2	29	2	4	422305	0	0	23	230440	CONJUNTO PALMEIRAS	6	1	2	5	1	1	4	1354	F	9	9		3232	2	28032017		230440	23	3		4	0	0
595	0	30	0	23	230440	2528711	230440	23	230440	CENTRO		1			1722		2	26	1	3	999992	1	0	23	230440	BARRA DO CEARA-1020 BEIRA RIO-	1	1	2	5	1	2	4	840	M	8	9		3580	2	28032017		230440	23	2		4	1	1
596	0	30	0	23	230440	2723212	230440	23	230440	MESSEJANA		1			7700		2	24	5	5	521110			23	230440	MESSEJANA-6190-TRANSF BAIRRO S	6	1	2	5	1	1	4	1628	F	8	9		3045	2	29032017		230440	23	5		4
597	9	30	0	23	230440	2481286	230440	23	230440	RODOLFO TEOFILO		1			S/N		2	23	1	3	999992	3	0	23	230440	PARQUELANDIA-3120	3	1	2	5	1	1	2	1624	F	8	9		3155	2	29032017		230440	23	2	7	4	3	3
598	0	30	0	23	230440	2528711	230440	23	230440	CENTRO		1			1722		2	35	5	4		1	0	23	230440	FATIMA-4080	4	1	2	5	1	2	4	1558	F	8	9		2722	2	29032017		230550	23	3		4	1	0
599	4	30	0	23	230440	2481286	230440	23	230440	RODOLFO TEOFILO		1			S/N		2	32	5	4	999992	1	0	23	230440	JOAO XXIII-3080	3	1	2	5	1	1	4	1528	F	8	9		3645	2	29032017		230440	23	3			1	1
600	0	30	0	23	230440	2481286	230440	23	230440	RODOLFO TEOFILO		1			S/N		2	21	2	3	422310	0	0	23	230440	BOM JARDIM-5010 ESP SUMARE- DO	5	1	2	5	1	1	3	1845	M	7	8		3090	2	29032017		230440	23	2			0	0
601	2	30	0	23	230440	2611686	230440	23	230440	CENTRO		1			833		2	30	2	5	111415		1	23	230440	CENTRO2030	2	1	2	5	1	2	4	1505	M	9	9		2946	2	29032017		230440	23	5			1
602	3	30	0	23	230440	2481286	230440	23	230440	RODOLFO TEOFILO		1			S/N		2	28	5	4	999994	1	0	23	230440	ALVARO WEYNE-1010	1	1	2	5	1	1	3	152	F	8	9		3700	2	29032017		230440	23	3	1	4	1	1
603	5	30	0	23	230440	2611686	230440	23	230440	CENTRO		1			833		2	27	2	5	516120	1		23	230440	DIAS MACEDO-6120 RENASCER- SID	6	1	2	5	1	2	4	2122	M	9	9		2860	2	29032017		355030	35	4			1	1
604	4	30	0	23	230440	2482339	230440	23	230440	CONJUNTO CEARA		1		ETAPA 4	148		2	24	5	4	516120	1	1	23	230440	PQ GENIBAU-5050	5	1	2	5	1	1	4	1217	F	8	9		2725	2	29032017		230440	23	3	2	4	2	2
605	9	30	0	23	230440	2529068	230440	23	230440	JOSE WALTER		1			440		2	20	1	3	999992	2	0	23	230440	ITAPERI-4100	4	1	2	5	1	2	4	2000	M	7	9		3540	2	29032017		231290	23	2	6	4	2	2
606	7	30	0	23	230440	2611686	230440	23	230440	CENTRO		1			833		2	18	1	4				23	230440	CONJUNTO PALMEIRAS	6	1	2	6	1	1	3	510	M	9	9		3490	2	29032017		230440	23	3
607	3	30	0	23	230440	2479907	230440	23	230440	CENTRO		1			1526		2	27	1	4	999992	2		23	230440	VICENTE PINZON-2190 CASTELO EN	2	1	2		1	1	4	846	F	8	9		3750	2	29032017		230440	23	3	3	4	2	2
608	6	30	0	23	230440	2479907	230440	23	230440	CENTRO		1			1526		2	16	1	4	999992			23	230440	BOM SUCESSO-3050 PEDREIRA	3	1	2		1	1	4	25	F	8	8		2830	2	30032017		230440	23	3		4
609	9	30	0	23	230440	2529068	230440	23	230440	JOSE WALTER		1			440		2	18	1	4		0	0	23	230440	SABIAGUABA-6260 ABREULANDIA	6	1	2	6	1	1	4	1502	M	9	9		3695	2	30032017		230440	23	2	8	4	0	0
610	2	30	0	23	230440	2481286	230440	23	230440	RODOLFO TEOFILO		1			S/N		2	29	5	3	999992	2	0	23	230440	JOAO XXIII-3080	3	1	2	5	1	2	3	1623	F	9	9		3035	2	30032017		230440	23	2	5		2	0
611	9	30	0	23	230440	2611686	230440	23	230440	CENTRO		1			833		2	20	2	4	999992			23	230440	SERRINHA-4170 VILA BETANIA	4	1	2	5	1	2	4	735	M	9	9		3402	2	30032017		230440	23	3
612	7	30	0	23	230440	2481286	230440	23	230440	RODOLFO TEOFILO		1			S/N		2	19	5	3	999992	1	0	23	230440	SIQUEIRA-5150 JATOBA	5	1	2	5	1	1	3	656	F	9	9		2880	2	30032017		230440	23	2	7		1	1
613	5	30	0	23	230440	3242587	230440	23	230440	SAO JOAO DO TAUAPE		1			4000		2	29	2	5	253215	1	0	23	230440	ALVARO WEYNE-1010	1	1	2	5	1	1	4	802	M	9	10		4034		30032017		261160	26	5			1	0
614	7	30	0	23	230440	2723212	230440	23	230440	MESSEJANA		1			7700		2	23	5	4	999992			23	230440	CONJUNTO PALMEIRAS	6	1	2	5	1	1	2	1435	M	3	8		3545	2	30032017		230440	23	3	3	4
615	3	30	0	23	230440	2611686	230440	23	230440	CENTRO		1			833		2	38	2	5	354705	1		23	230440	ALDEOTA2010 FAVELA DO TRILHOMA	2	1	2	5	1	2	3	2124	F	9	9		3262	2	30032017		210910	21	4			1
616	7	30	0	23	230440	2651351	230440	23	230440	VILA VELHA		1		CONJ NOVA ASSUNCAO	1130		2	18	1	3	999992	1		23	230440	PIRAMBU-1120 N S DAS GRACAS	1	1	2	6	1	1	4	1110	F	8	9		3140		30032017		230440	23	2		4	1	1
617	0	30	0	23	230440	3242587	230440	23	230440	SAO JOAO DO TAUAPE		1			4000		2	24		4	411010	1	0	23	230440	DUNAS-2070(2153)	2	1	2	5	1	2	1	1216	M	9	9		3640		30032017		230440	23	3			1	0
618	5	30	0	23	230440	2529068	230440	23	230440	JOSE WALTER		1			440		2	22	1		999992	1	0	23	230440	JOSE WALTER-5090 NOVO RENASCER	5	1	2	5	1	2	4	2340	F	8	9		3280	2	31032017		230440	23			4	1	0
619	0	30	0	23	230440	2481286	230440	23	230440	RODOLFO TEOFILO		1			S/N		2	24	5	4	763210	1	0	23	230440	VILA VELHA-1150 BANCARIOS- N A	1	1	2	5	1	2	3	922	F	9	9		3070	2	31032017		230440	23	3	2		1	0
620	5	30	0	23	230440	2482339	230440	23	230440	CONJUNTO CEARA		1		ETAPA 4	148		2	19	1	3	999992	0	0	23	230440	SIQUEIRA-5150 JATOBA	5	1	2	5	1	2	1	703	M	8	9		3470	2	1042017		230440	23	2	5	4	0	0
621	6	30	0	23	230440	2482339	230440	23	230440	CONJUNTO CEARA		1		ETAPA 4	148		2	20	1	3	999992	1	0	23	230440	PARANGABA-4150 OSORIO DE PAIVA	4	1	2	5	1	1	2	1510	M	8	9		3670	2	1042017		230440	23	2		4	1	1
622	6	30	0	23	230440	2482339	230440	23	230440	CONJUNTO CEARA		1		ETAPA 4	148		2	30	1	3	999992	2	0	23	230440	PQ GENIBAU-5050	5	1	2	5	1	2	4	534	F	9	9		3280	2	1042017		230765	23	2	5	4	2	0
623	2	30	0	23	230440	2482339	230440	23	230440	CONJUNTO CEARA		1		ETAPA 4	148		2	45	1	3	999992	2	0	23	230440	CJ CEARA II-5200 ETAPA 3 5033	5	1	2	5	1	2	3	615	M	8	9		3135	2	2042017		220220	22	1	4	4	2	2
624	3	30	0	23	230440	2482339	230440	23	230440	CONJUNTO CEARA		1		ETAPA 4	148		2	23	1	4	999992	0	1	23	230440	BOM JARDIM-5010 ESP SUMARE- DO	5	1	2	5	1	1	4	809	F	9	9		3175	2	2042017		230440	23	3	1	4	1	1
625	4	30	0	23	230440	2482339	230440	23	230440	CONJUNTO CEARA		1		ETAPA 4	148		2	25	5	4	999992	0	0	23	230440	PRAIA DO FUTURO I-2150 CACA E	2	1	2	5	1	1	4	1030	M	8	9		3500	2	2042017		230440	23	3	1	4	0	0
626	5	30	0	23	230440	2651351	230440	23	230440	VILA VELHA		1		CONJ NOVA ASSUNCAO	1130		2	32	2	4	999992	1		23	230440	PQ GENIBAU-5050	5	1	2		1	1	3	933	F	9	9		2815		3042017		230950	23	3		4	1	1
627	0	30	0	23	230440	2415631	230440	23	230440	FATIMA		1			1827		2	41	2	4	999992	2	0	23	230440	MONDUBIM-5120 ARVOREDO C INGLE	5	1	2	4	1	2	4	220	M	8	6		1998	2	3042017		230770	23	3		1	2	2
628	1	30	0	23	230440	2481286	230440	23	230440	RODOLFO TEOFILO		1			S/N		2	22	5	3	999992	2	0	23	230440	JD DAS OLIVEIRAS-6160 TANCREDO	6	1	2	5	1	1	4	1305	M	9	9		3490	2	3042017		231240	23	2	5		2	2
629	0	30	0	23	230440	2481286	230440	23	230440	RODOLFO TEOFILO		1			S/N		2	23	5	4	422310	0	1	23	230440	VILA VELHA-1150 BANCARIOS- N A	1	1	2	5	1	1	4	1321	F	9	9		2910	1	3042017	Q690	230440	23	3		4	1	1
630	9	30	0	23	230440	2651351	230440	23	230440	VILA VELHA		1		CONJ NOVA ASSUNCAO	1130		2	36	1	3	999992	2		23	230440	QUINTINO CUNHA-3150 OMEGA II-	3	1	2		1	2	4	1046	F	8	9		3195		3042017		230370	23	2	5		2
631	8	30	0	23	230440	2481286	230440	23	230440	RODOLFO TEOFILO		1			S/N		2	26	2	5	142210	0	1	23	230440	PASSARE-6200BARROSO 2-EXPEDIC	6	1	2	4	1	2	4	2252	M	9	9		2550	2	3042017		230763	23	5			1	0
632	3	30	0	23	230440	2651351	230440	23	230440	VILA VELHA		1		CONJ NOVA ASSUNCAO	1130		2	21	1	4	999991	1		23	230440	VILA VELHA-1150 BANCARIOS- N A	1	1	2		1	1	4	1625	M	9	10		3255	2	3042017		230440	23	3	1		1	1
633	6	30	0	23	230440	3394514	230440	23	230440	ALDEOTA		1			1168		2	28	2	4		1		23	230440	PESQUISA		1	2	5	1	2	2	1015	M	8	9		3250	2	3042017		231360	23	3			1
634	3	30	0	23	230440	2481286	230440	23	230440	RODOLFO TEOFILO		1			S/N		2	20	5	4	512105	1	0	23	230440	JACARECANGA-1070 MORRO DO OURO	1	1	2	5	1	1	4	323	F	9	9		3275	2	3042017		230440	23	3	2		1	0
635	9	30	0	23	230440	3394514	230440	23	230440	ALDEOTA		1			1168		2	39	2	5	222105			23	230440	PESQUISA		1	2	5	1	2	1	532	M	9	9		3705	2	3042017		231030	23	5			5	2
636	3	30	0	23	230440	2651351	230440	23	230440	VILA VELHA		1		CONJ NOVA ASSUNCAO	1130		2	40		3	999992	1	1	23	230440	ANTONIO BEZERRA-3020-CACHOEIRI	3	1	2		1	2	4	620	M	9	9		3140	2	3042017		231200	23	1	4		2
637	0	30	0	23	230440	2499363	230440	23	230440	CENTRO		1			545		2	23	1	3	999992	0	0	23	230440	PICI-3130 PLANALTO PICI	3	1	2	5	1	2	4	230	F	6	9		2935	2	3042017		230440	23	2		4	0	0
638	8	30	0	23	230440	2651351	230440	23	230440	VILA VELHA		1		CONJ NOVA ASSUNCAO	1130		2	23	1		999992		1	23	230440	VILA VELHA-1150 BANCARIOS- N A	1	1	2		1	2	4	1434	M	8	9		2860		3042017		230440	23			4	1
639	1	30	0	23	230440	3394514	230440	23	230440	ALDEOTA		1			1168		2	26	1	5	252105			23	230440	JACARECANGA-1070 MORRO DO OURO	1	1	2	5	1	2	4	1237	M	9	10		3915	2	3042017		230440	23	5
640	6	30	0	23	230440	2651351	230440	23	230440	VILA VELHA		1		CONJ NOVA ASSUNCAO	1130		2	26	1	5	999992			23	230440	BARRA DO CEARA-1020 BEIRA RIO-	1	1	2		1	1	4	953	M	6	9		3065	2	3042017		230440	23	4		4
641	0	30	0	23	230440	2499363	230440	23	230440	CENTRO		1			545		2	40	1	3		14	1	23	230440	JACARECANGA-1070 MORRO DO OURO	1	1	2	5	1	1	1		F				1525	2	3042017		230440	23	2			15	14
642	8	30	0	23	230440	2497654	230440	23	230440	PAPICU		1			900		2	25	1	3	999992			23	230440	CAIS DO PORTO-2020 SERVILUZ- F	2	1	2	5	1	1	3	1121	M	9	9		2436	1	4042017	Q749	230440	23	2
643	4	30	0	23	230440	2481286	230440	23	230440	RODOLFO TEOFILO		1			S/N		2	22		4	513435	0	0	23	230440	JOAO XXIII-3080	3	1	2	5	1	1	4	2200	M	9	9		3760	2	4042017		230440	23	3		2	0	0
644	7	30	0	23	230440	2481286	230440	23	230440	RODOLFO TEOFILO		1			S/N		2	33	1	4	763210			23	230440	JOAO XXIII-3080	3	1	2	3	1	2	2	2351	F	8	9		1545	2	4042017		230440	23	3		4	6	0
645	6	30	0	23	230440	3053687	230440	23	230440	ALDEOTA		1			3371		2	34	2	5	223115			23	230440	PESQUISA		1	2	5	1	2	4	807	M	9	10		3295	2	4042017		230440	23	5
646	3	30	0	23	230440	3053687	230440	23	230440	ALDEOTA		1			3371		2	33	2	5	111405			23	230440	PESQUISA		1	2	5	1	2	4	905	F	9	9		3520		4042017		230440	23	5
647	0	30	0	23	230440	2723212	230440	23	230440	MESSEJANA		1			7700		2	25	1	5				23	230440	VILA PERI-4190 VILA PERY	4	1	2	5	1	1	4	1740	M	9	9		2935	2	4042017		230440	23	5		4
648	1	30	0	23	230440	3053687	230440	23	230440	ALDEOTA		1			3371		2	31	2	5	241005	2		23	230440	PESQUISA		1	2	5	1	2	4	815	M	8	9		4640		5042017		230440	23	5			2
649	8	30	0	23	230440	2481286	230440	23	230440	RODOLFO TEOFILO		1			S/N		2	24	2	4	999992	1	0	23	230440	PICI-3130 PLANALTO PICI	3	1	2	5	1	1	3	751	M	9	9		3350	2	5042017		230440	23	3	2	4	1	1
650	7	30	0	23	230440	2481286	230440	23	230440	RODOLFO TEOFILO		1			S/N		2	30	5	4	413205		1	23	230440	BARRA DO CEARA-1020 BEIRA RIO-	1	1	2	5	1	1	3	738	F	9	10		2965	2	5042017		230440	23	3	3		1
651	7	30	0	23	230440	2481286	230440	23	230440	RODOLFO TEOFILO		1			S/N		2	21	5	4	999992	1	1	23	230440	PARANGABA-4150 OSORIO DE PAIVA	4	1	2	5	1	2	3	1205	F	8	9		3305	2	5042017		230428	23	2	8		2	0
652	4	30	0	23	230440	2481286	230440	23	230440	RODOLFO TEOFILO		1			S/N		2	27	5	4	999992	1		23	230440	VILA VELHA-1150 BANCARIOS- N A	1	1	2	5	1	2	3	2349	F	9	9		3485	2	5042017		230440	23	3			1
653	5	30	0	23	230440	2481286	230440	23	230440	RODOLFO TEOFILO		1			S/N		2	27	5	4	999992	1		23	230440	MONDUBIM-5120 ARVOREDO C INGLE	5	1	2	6	1	1	3	1516	F	8	9		2575	2	5042017		230440	23	3	2	4	1	1
654	3	30	0	23	230440	2723212	230440	23	230440	MESSEJANA		1			7700		2	27	5	4	999992	1	2	23	230440	PAUPINA-6210 BAIRRO S-CONJ ALT	6	1	2	5	1	2	3	1712	F	9	9		2945	2	5042017		230440	23	3	1	4	3
655	0	30	0	23	230440	2723212	230440	23	230440	MESSEJANA		1			7700		2	28	5	3	999992	2		23	230440	BARROSO-6050 CONJ JOAO PAULO I	6	1	2	5	1	2	4	2253	F	8	9		3460	2	5042017		231070	23	2	7	4	2	2
656	7	30	0	23	230440	2481286	230440	23	230440	RODOLFO TEOFILO		1			S/N		2	28	5	3	999992	6	0	23	230440	BOM JARDIM-5010 ESP SUMARE- DO	5	1	2	5	1	1	2	2145	M	9	10		2785	2	6042017		230763	23	2	6		4	3
657	4	30	0	23	230440	2611686	230440	23	230440	CENTRO		1			833		2	25	1	4	420135			23	230440	BARRA DO CEARA-1020 BEIRA RIO-	1	1	2	5	1	2	4	2039	M	8	9		3130	2	6042017		230440	23	3
658	6	30	0	23	230440	2611686	230440	23	230440	CENTRO		1			833		2	22	1	4				23	230440	ALDEOTA2010 FAVELA DO TRILHOMA	2	1	2	5	1	1	1	2134	F	9	9		2600	2	6042017		230440	23	3
659	7	30	0	23	230440	2723212	230440	23	230440	MESSEJANA		1			7700		2	27	5	2	999992	3	1	23	230440	PASSARE-6200BARROSO 2-EXPEDIC	6	1	2	5	1	1	3	335	F	8	9		3800	2	7042017		230440	23	1	3	4	4	3
660	2	30	0	23	230440	2611686	230440	23	230440	CENTRO		1			833		2	28	2	5				23	230440	PESQUISA		1	2	5	1	2	4	842	M	9	9		2954	2	7042017		230440	23	5
661	4	30	0	23	230440	2499363	230440	23	230440	CENTRO		1			545		2	31	1	4	999992	0	0	23	230440	AEROPORTO-4010	4	1	2	2	1	2	3	808	F	8	9		655	2	7042017		230440	23	3		4	0	0
662	9	30	0	23	230440	2482339	230440	23	230440	CONJUNTO CEARA		1		ETAPA 4	148		2	27	2	5	231205	0	0	23	230440	PARQUELANDIA-3120	3	1	2	5	1	2	3	1443	M	7	8		2960	2	7042017		230440	23	5		4	0	0
663	8	30	0	23	230440	2611686	230440	23	230440	CENTRO		1			833		2	20	1	4				23	230440	PASSARE-6200BARROSO 2-EXPEDIC	6	1	2	5	1	2	4	2	F	9	9		3220	2	7042017		230440	23	3
664	8	30	0	23	230440	2482339	230440	23	230440	CONJUNTO CEARA		1		ETAPA 4	148		2	17	5	4	999992	0	0	23	230440	BOM JARDIM-5010 ESP SUMARE- DO	5	1	2	5	1	1	4	1319	M	7	9		3570	2	7042017		230440	23	3	1	4	0	0
665	2	30	0	23	230440	2482339	230440	23	230440	CONJUNTO CEARA		1		ETAPA 4	148		2	20	1	4	999992	0	0	23	230440	HENRIQUE JORGE-3070	3	1	2	6	1	1	4	2230	F	9	9		3410	2	7042017		230440	23	3	1	4	0	0
666	8	30	0	23	230440	2499363	230440	23	230440	CENTRO		1			545		2	21	1	4	999992	0	1	23	230440	CENTRO2030	2	1	2	4	2	2	3	2140	M	5	7		1175	2	7042017		230440	23	3		4	1	0
667	0	30	0	23	230440	2499363	230440	23	230440	CENTRO		1			545		2	26	1	2	999992	2	0	23	230440	BOM JARDIM-5010 ESP SUMARE- DO	5	1	2	5	1	2	4	1608	F	9	9		2880	2	7042017		230440	23	1		4	2	2
668	2	30	0	23	230440	2611686	230440	23	230440	CENTRO		1			833		2	25	2	5	521115		1	23	230440	PAPICU-2140 GIEBA- VERDES MARE	2	1	2	4	1	2	4	1957	F	7	7		2176	2	7042017		230440	23	5			1
669	2	30	0	23	230440	2499363	230440	23	230440	CENTRO		1			545		2	26	1	4	999992	2	0	23	230440	GRANJA LISBOA-5060 SANTA CECIL	5	1	2	5	1	2	4	2028	F	9	10		2595	2	7042017		230440	23	3		4	2	1
670	9	30	0	23	230440	2499363	230440	23	230440	CENTRO		1			545		2	35	1	3	513205	2	2	23	230440	PARANGABA-4150 OSORIO DE PAIVA	4	1	2	4	1	2	3	1508	F	5	8		1660	2	7042017		230120	23	2		4	4	2
671	7	30	0	23	230440	2499363	230440	23	230440	CENTRO		1			545		2	20	1	4	999992	0	0	23	230440	VILA PERI-4190 VILA PERY	4	1	2	4	1	2	2	1640	M	8	9		2435	2	7042017		230440	23	3		4	0	0
672	0	30	0	23	230440	2415631	230440	23	230440	FATIMA		1			1827		2	33	2	4	322415	0	1	23	230440	CJ CEARA II-5200 ETAPA 3 5033	5	1	2	5	1	2	4	1845	F	9	10		3596	2	7042017		230370	23	3		4	1	0
673	5	30	0	23	230440	2611686	230440	23	230440	CENTRO		1			833		2	21	1	4	999992			23	230440	MONDUBIM-5120 ARVOREDO C INGLE	5	1	2	5	1	1	4	50	M	9	9		3232	2	7042017		230655	23	3
674	7	30	0	23	230440	2415631	230440	23	230440	FATIMA		1			1827		2	20	1	4	999992	1	0	23	230440	CAIS DO PORTO-2020 SERVILUZ- F	2	1	2	5	1	2	3	1530	M	9	9		3040	2	7042017		230440	23	3		1	1	0
675	3	30	0	23	230440	2611686	230440	23	230440	CENTRO		1			833		2	31	2	4	521110	1		23	230440	CIDADE 2000-2040	2	1	2	5	1	2	4	620	F	9	9		3690	2	7042017		231140	23	3			1
676	4	30	0	23	230440	2611686	230440	23	230440	CENTRO		1			833		2	25	1	4	422105			23	230440	CID FUNCIONARIOS-6090 LAGOA SE	6	1	2	5	1	2	2	1617	F	7	9		3198	2	7042017		230440	23	3
677	1	30	0	23	230440	2497654	230440	23	230440	PAPICU		1			900		2	33	2	4	521110	1	0	23	230440	PAN AMERICANO-4140	4	1	2	5	1	2	2	1720	F	9	9		2538	2	7042017		230440	23	3			1	0
678	2	30	0	23	230440	2499363	230440	23	230440	CENTRO		1			545		2	25	1	3	763015	1	0	23	230440	CJ ESPERANCA-5040 ARACAPE	5	1	2	5	1	2	4	2305	M	9	9		3330	2	7042017		230440	23	2		4	1	0
679	7	30	0	23	230440	2611686	230440	23	230440	CENTRO		1			833		2	27	4	5	231205	1		23	230440	PESQUISA		1	2	5	1	2	4	901	M	9	9		3720	2	10042017		230440	23	5			1
680	1	30	0	23	230440	2482339	230440	23	230440	CONJUNTO CEARA		1		ETAPA 4	148		2	21	1	4	999992	1	1	23	230440	GRANJA PORTUGAL-5070 MELA-MELA	5	1	2	5	1	1	2	923	M	9	9		3670	2	10042017		230440	23	2	8	4	2	2
681	2	30	0	23	230440	2611686	230440	23	230440	CENTRO		1			833		2	22	1	4	411010			23	230440	PESQUISA		1	2	5	1	1	4	530	F	9	9		3300	2	10042017		231130	23	3
682	7	30	0	23	230440	2611686	230440	23	230440	CENTRO		1			833		2	34	1	5				23	230440	PESQUISA		1	2	5	1	2	3	805	F	8	8		2886	2	10042017		231240	23	5
683	7	30	0	23	230440	2482339	230440	23	230440	CONJUNTO CEARA		1		ETAPA 4	148		2	21	5	4	763210	0	0	23	230440	BOM JARDIM-5010 ESP SUMARE- DO	5	1	2	5	1	1	3	1012	F	8	9		3005	2	10042017		230440	23	3	3	4	0	0
684	1	30	0	23	230440	2723212	230440	23	230440	MESSEJANA		1			7700		2	16	1	4	999991			23	230440	MESSEJANA-6190-TRANSF BAIRRO S	6	1	2	5	1	2	4	1727	F	9	9		3430	2	10042017		230440	23	3	2	4
685	1	30	0	23	230440	3053687	230440	23	230440	ALDEOTA		1			3371		2	42	2	5	231205			23	230440	PESQUISA		1	2	5	1	2	4	855	F	9	9		3380	2	10042017		230440	23	5
686	5	30	0	23	230440	2723212	230440	23	230440	MESSEJANA		1			7700		2	16	1	4	999991			23	230440	GUAJERU-6140	6	1	2	5	1	2	4	1223	F	9	9		2850	2	10042017		230440	23	2	8	4
687	3	30	0	23	230440	2499363	230440	23	230440	CENTRO		1			545		2	18	1	3	999992	0	0	23	230440	AEROLANDIA-6010 LAGAMAR	6	1	2	4	1	2	3	1123	F	9	9		2545	2	10042017		230440	23	2		4	0	0
688	6	30	0	23	230440	2497654	230440	23	230440	PAPICU		1			900		2	17	5	3	999992	1	0	23	230440	PAPICU-2140 GIEBA- VERDES MARE	2	1	2	4	1	1	2	2020	F	9	9		2730	2	11042017		230440	23	2		4	1	1
689	5	30	0	23	230440	2415631	230440	23	230440	FATIMA		1			1827		2	30	2	5	251510	1	0	23	230440	MANOEL SATIRO-5100 STO ANTONIO	5	1	2	5	1	2	4	1805	F	9	9		3460	2	11042017		230440	23	5		4	1	0
690	0	30	0	23	230440	2415631	230440	23	230440	FATIMA		1			1827		2	23	1	4	512105	0	0	23	230440	VILA ELLERY-1140 VILA ELERI	1	1	2		1	2	4	1025	F	9	9		3070	2	11042017		230440	23	3		4	0	0
691	6	30	0	23	230440	7047428	230440	23	230440	JOQUEI CLUBE		1			145		2	31	2	4	999992	1	0	23	230440	JACARECANGA-1070 MORRO DO OURO	1	1	2	5	1	1	4	1323	M	5	9		3100	2	24042017		230440	23	3	1	4	1	1
692	2	30	0	23	230440	7047428	230440	23	230440	JOQUEI CLUBE		1			145		2	24	1	4	999992	1	0	23	230440	CIDADE 2000-2040	2	1	2	5	1	1	3	445	F	8	9		3435	2	24042017		230230	23	3		4	1	1
693	9	30	0	23	230440	7047428	230440	23	230440	JOQUEI CLUBE		1			145		2	21	2	4	999992	0	0	23	230440	MANOEL SATIRO-5100 STO ANTONIO	5	1	2	4	1	1	3	736	F	9	9		2380	2	24042017		241250	24	3		4	0	0
694	6	30	0	23	230440	3053687	230440	23	230440	ALDEOTA		1			3371		2	31	2	5	223605			23	230440	PESQUISA		1	2	4	2	2	4	1520	F	8	9		2320		11042017		120040	12	5
695	1	30	0	23	230440	2415631	230440	23	230440	FATIMA		1			1827		2	37	2	5		0	0	23	230440	BENFICA-4020	4	1	2	4	1	1	3	900	M	8	9		2120	2	11042017		230440	23	4		4	0	0
696	0	30	0	23	230440	3242587	230440	23	230440	SAO JOAO DO TAUAPE		1			4000		2	27	2	5	223505			23	230440	MEIRELES-2110	2	1	2	5	1	2	3	136	M	9	9		2900		11042017		230280	23	5
697	8	30	0	23	230440	2415631	230440	23	230440	FATIMA		1			1827		2	34	1	4	252305	0	0	23	230440	MEIRELES-2110	2	1	2	5	1	2	4	1727	M	9	9		3750	2	11042017		230660	23	3		1	0	0
698	5	30	0	23	230440	2415631	230440	23	230440	FATIMA		1			1827		2	23	2	4	421105	1	0	23	230440	BARRA DO CEARA-1020 BEIRA RIO-	1	1	2	4	1	2	3	2256	F	9	9		2656	2	11042017		230440	23	3		4	1	1
699	0	30	0	23	230440	2415631	230440	23	230440	FATIMA		1			1827		2	20	2	4	421125	1	0	23	230440	PRAIA DO FUTURO I-2150 CACA E	2	1	2	5	1	2	4	1923	F	9	9		3486	2	11042017		230075	23	3		4	1	0
700	8	30	0	23	230440	3242587	230440	23	230440	SAO JOAO DO TAUAPE		1			4000		2	32	2	5	223505			23	230440	JOAQUIM TAVORA-2090 PIEDADE	2	1	2	1	2	1	2	1453	F	1	1		380		30012019		230440	23	5
701	9	30	0	23	230440	2497654	230440	23	230440	PAPICU		1			900		2	25	5	4	524105	1	0	23	230440	VICENTE PINZON-2190 CASTELO EN	2	1	2	5	1	1	4	1340	M	9	9		3440	2	12042017		230440	23	3	3	4	1	1
702	2	30	0	23	230440	3394514	230440	23	230440	ALDEOTA		1			1168		2	33	2	5	411015	1		23	230440	CAMBEBA-6070	6	1	2	5	1	2	4	1800	F	9	10		4045	2	12042017		230440	23	5			1
703	3	30	0	23	230440	3242587	230440	23	230440	SAO JOAO DO TAUAPE		1			4000		2	26	2	5	322205	1		23	230440	MESSEJANA-6190-TRANSF BAIRRO S	6	1	2	5	1	2	4	1950	F	9	9		4310		12042017		230440	23	4			1
704	3	30	0	23	230440	3242587	230440	23	230440	SAO JOAO DO TAUAPE		1			4000		2	22	5	4	999992			23	230440	JOSE WALTER-5090 NOVO RENASCER	5	1	2	4	1	2	4	1115	F	8	9		1856		12042017		230440	23	3
705	9	30	0	23	230440	2529068	230440	23	230440	JOSE WALTER		1			440		2	20	1	4	516110	0	1	23	230440	PLANALTO AIRTON SENNA-5122 PAN	5	1	2	4	1	1	2	1246	M	8	9		2990	2	12042017		230440	23	3	2	4	1	0
706	4	30	0	23	230440	3242587	230440	23	230440	SAO JOAO DO TAUAPE		1			4000		2	42	1	4	516140			23	230440	PARANGABA-4150 OSORIO DE PAIVA	4	1	2	3	1	2	3	1115	F	8	9		2352		12042017		231070	23	3
707	6	30	0	23	230440	2529068	230440	23	230440	JOSE WALTER		1			440		2	26	1	3	999992	2	0	23	230440	BOM SUCESSO-3050 PEDREIRA	3	1	2		1	1	1	720	M	8	9		2145	2	12042017		230440	23	2	5	4	2	2
708	0	30	0	23	230440	2497654	230440	23	230440	PAPICU		1			900		2	37	5	3	999992	1	0	23	230440	VICENTE PINZON-2190 CASTELO EN	2	1	2	5	1	1	4	1405	M	9	9		3328	2	12042017		211250	21	2		4	1	1
709	2	30	0	23	230440	3394514	230440	23	230440	ALDEOTA		1			1168		2	35	2	5		1	1	23	230440	PESQUISA		1	2	5	1	2	4	2150	M	9	9		3295	2	12042017		230440	23	5			2
710	9	30	0	23	230440	3242587	230440	23	230440	SAO JOAO DO TAUAPE		1			4000		2	38	2	5	252525			23	230440	FARIAS BRITO-1050 OTAVIO BONFI	1	1	2	4	1	2	3	400	F	8	9		2486		12042017		230440	23	4
711	3	30	0	23	230440	2415631	230440	23	230440	FATIMA		1			1827		2	33	2	4	999992	2	0	23	230440	JOSE WALTER-5090 NOVO RENASCER	5	1	2	5	1	1	4	802	M	9	9		3515	2	12042017		230440	23	3		1	2	2
712	5	30	0	23	230440	2482339	230440	23	230440	CONJUNTO CEARA		1		ETAPA 4	148		2	29	5	4	999992	1	0	23	230440	AUTRAN NUNES-3030 ALTO DO BODE	3	1	2	5	1	1	4	1717	M	7	9		3945	2	12042017		231330	23	3	1	4	1	1
713	6	30	0	23	230440	2415631	230440	23	230440	FATIMA		1			1827		2	22	1	3	999992	1	0	23	230440	ITAPERI-4100	4	1	2	5	1	2	3	1411	F	9	9		3298	2	12042017		230440	23	2		1	1	0
714	3	30	0	23	230440	3242587	230440	23	230440	SAO JOAO DO TAUAPE		1			4000		2	28	2	5	212415	1		23	230440	CJ CEARA I-5030 ETAPA 1 5031 E	5	1	2	5	1	2	4	54	M	9	10		3672		12042017		230440	23	5			1
715	3	30	0	23	230440	2562685	230440	23	230440	PIRAMBU		1			245		2	22	1		999992	1		23	230440	RODOLFO TEOFILO-3160 PORANGABU	3	1	2		1	2	2	1630	F	9	10		3150		13042017		150010	15			4	1
716	1	30	0	23	230440	2482339	230440	23	230440	CONJUNTO CEARA		1		ETAPA 4	148		2	23	5	4	354705	1	0	23	230440	SIQUEIRA-5150 JATOBA	5	1	2	5	1	2	4	1027	F	8	9		3670	2	13042017		230440	23	3	3	4	1	1
717	4	30	0	23	230440	2611686	230440	23	230440	CENTRO		1			833		2	21	1	4	999992	2	1	23	230440	CAIS DO PORTO-2020 SERVILUZ- F	2	1	2	5	1	1	3	422	F	9	10		4030	2	17042017		230440	23	3			3	2
718	5	30	0	23	230440	2499363	230440	23	230440	CENTRO		1			545		2	35	1	4	999992	4	1	23	230440	PIRAMBU-1120 N S DAS GRACAS	1	1	2	3	2	2	1	240	F	3	8		1670	2	17042017		230440	23	3			5	4
719	0	30	0	23	230440	2497654	230440	23	230440	PAPICU		1			900		2	28	2	5	142315			23	230440	PARQUELANDIA-3120	3	1	2	5	1	1	4	2340	F	9	9		2794		17042017		230440	23	5		4
720	3	30	0	23	230440	2499363	230440	23	230440	CENTRO		1			545		2	35	1	4	999992	4	1	23	230440	PIRAMBU-1120 N S DAS GRACAS	1	1	2	3	2	2	1	236	M	8	9		1555	2	17042017		230440	23	3			5	4
721	0	30	0	23	230440	2499363	230440	23	230440	CENTRO		1			545		2	31	2	4		1	0	23	230440	SIQUEIRA-5150 JATOBA	5	1	2	3	1	2	2	1207	M	6	9		1170	2	17042017		230290	23	3		4	1	1
722	5	30	0	23	230440	2497654	230440	23	230440	PAPICU		1			900		2	25	1	3	999992	1	0	23	230440	EDSON QUEIROZ-6130 AGUA FRIA-	6	1	2	5	1	1	4	1332	F	9	9		2858	2	17042017		230440	23	2		4	1	1
723	8	30	0	23	230440	2611686	230440	23	230440	CENTRO		1			833		2	23	1	4	999992			23	230440	MONDUBIM-5120 ARVOREDO C INGLE	5	1	2	5	1	1	4	945	M	9	9		2632	2	17042017		230640	23	3
724	3	30	0	23	230440	7047428	230440	23	230440	JOQUEI CLUBE		1			145		2	28	2	1	999992	0	1	23	230440	BOM JARDIM-5010 ESP SUMARE- DO	5	1	2	6	1	1	3	1721	F	9	9		2705	2	24042017		230440	23	0		4	1	0
725	0	30	0	23	230440	7047428	230440	23	230440	JOQUEI CLUBE		1			145		2	18	1	4	999991	0	0	23	230440	PARQUELANDIA-3120	3	1	2	5	1	1	4	1518	M	10	10		3255	2	24042017		230440	23	3		4	0	0
726	3	30	0	23	230440	2611686	230440	23	230440	CENTRO		1			833		2	36	2	4	763010	2		23	230440	VILA ELLERY-1140 VILA ELERI	1	1	2	5	1	2	4	1709	F	9	9		3354	2	17042017		230440	23	3			2	2
727	0	30	0	23	230440	2611686	230440	23	230440	CENTRO		1			833		2	17	1	4	999991			23	230440	CAJAZEIRAS-6060	6	1	2	5	1	1	2	1948	M	9	9		3300	2	18042017		230440	23	3
728	8	30	0	23	230440	2482339	230440	23	230440	CONJUNTO CEARA		1		ETAPA 4	148		2	44	2	3	999992	3	2	23	230440	GRANJA LISBOA-5060 SANTA CECIL	5	1	2	5	1	2	4	556	M	8	9		3195	2	18042017		230770	23	2	5	4	5	3
729	6	30	0	23	230440	2497654	230440	23	230440	PAPICU		1			900		2	19	5	4	421125			23	230440	DIAS MACEDO-6120 RENASCER- SID	6	1	2	5	1	1	4	448	M	9	9		2550	2	18042017		355030	35	3		4
730	5	30	0	23	230440	2611686	230440	23	230440	CENTRO		1			833		2	19	1	4	513435			23	230440	CRISTO REDENTOR-1040 COLONIA	1	1	2	5	1	1	4	710	F	9	9		3720	2	18042017		230440	23	3
731	8	30	0	23	230440	2481286	230440	23	230440	RODOLFO TEOFILO		1			S/N		2	18	5	4	521115	1	0	23	230440	PRAIA DE IRACEMA-2130	2	1	2	5	1	1	3	2010	M	8	9		3660	2	19042017		230440	23	3			1	1
732	9	30	0	23	230440	2611686	230440	23	230440	CENTRO		1			833		2	35	1	2	999992			23	230440	JOAQUIM TAVORA-2090 PIEDADE	2	1	2	4	1	1	1	1512	M	9	10		2018	2	19042017		230440	23	1			7	7
733	7	30	0	23	230440	2611686	230440	23	230440	CENTRO		1			833		2	41	2	4	516110	2		23	230440	ANTONIO BEZERRA-3020-CACHOEIRI	3	1	2	5	1	1	4	1707	M	9	10		3890	2	19042017		230440	23	3			2	2
734	0	30	0	23	230440	2611686	230440	23	230440	CENTRO		1			833		2	24	1	3	999992	4	1	23	230440	BARRA DO CEARA-1020 BEIRA RIO-	1	1	2	5	1	1	2	2328	F	9	9		3280		19042017		230440	23	2			5	5
735	1	30	0	23	230440	2481286	230440	23	230440	RODOLFO TEOFILO		1			S/N		2	26	5	4	521110	0	0	23	230440	SERRINHA-4170 VILA BETANIA	4	1	2	5	1	2	4	1057	F	9	9		2740	2	19042017		230220	23	3			0	0
736	7	30	0	23	230440	2651351	230440	23	230440	VILA VELHA		1		CONJ NOVA ASSUNCAO	1130		2	26	1	3	999992	2		23	230440	JD GUANABARA-1080 ITAPARICA	1	1	2		1	1	1	2038	M	8	9		2965	2	19042017		230440	23	2	5	4	2	2
737	4	30	0	23	230440	3242587	230440	23	230440	SAO JOAO DO TAUAPE		1			4000		2	34	2	5	351405			23	230440	ALTO DA BALANCA-6030 ALTO DA B	6	1	2	4	1	2	3	950	M	8	9		2184		19042017		230440	23	5
738	2	30	0	23	230440	3242587	230440	23	230440	SAO JOAO DO TAUAPE		1			4000		2	34	2	5	141410	3		23	230440	SERRINHA-4170 VILA BETANIA	4	1	2	5	1	2	4	1800	M	7	8		3636		20042017		231290	23	4			3
739	2	30	0	23	230440	2481286	230440	23	230440	RODOLFO TEOFILO		1			S/N		2	17	1	3	999992	0	0	23	230440	CANINDEZINHO-5020 SAO VICENTE	5	1	2	5	1	2	4	1632	M	9	9		3320	2	20042017		230440	23	2	5		0	0
740	5	30	0	23	230440	2611686	230440	23	230440	CENTRO		1			833		2	25	1	4	351605			23	230440	BARRA DO CEARA-1020 BEIRA RIO-	1	1	2	5	1	2	4	1029	F	9	9		2900	2	20042017		230440	23	3
741	0	30	0	23	230440	2497654	230440	23	230440	PAPICU		1			900		2	22	5	4	999992			23	230440	CAIS DO PORTO-2020 SERVILUZ- F	2	1	2	5	1	1	4	848	F	9	9		2890	2	20042017		230440	23	3
742	8	30	0	23	230440	2723212	230440	23	230440	MESSEJANA		1			7700		2	18	5	4	999992	0	1	23	230440	EDSON QUEIROZ-6130 AGUA FRIA-	6	1	2	5	1	2	2	1408	M	5	9		2935	2	20042017		230440	23	3	3	4	1	0
743	2	30	0	23	230440	2723212	230440	23	230440	MESSEJANA		1			7700		2	23	1	4	512120	2	0	23	230440	CASTELAO-6080 ALTO DA PAZ-ITAP	6	1	2	5	1	2	1	1536	F	8	8		3090	2	20042017		230428	23	2	8	4	2	0
744	6	30	0	23	230440	2481286	230440	23	230440	RODOLFO TEOFILO		1			S/N		2	20	5	4	999992	0	0	23	230440	DEMOCRITO ROCHA-4060	4	1	2	5	1	2	3	923	F	8	9		3550	2	20042017		230765	23	3	1		0	0
745	0	30	0	23	230440	2481286	230440	23	230440	RODOLFO TEOFILO		1			S/N		2	25	1	4	999992	1	1	23	230440	PAN AMERICANO-4140	4	1	2	4	1	1	3	1520	M	8	9		2850	2	20042017		230440	23	3	3		2	1
746	9	30	0	23	230440	2611686	230440	23	230440	CENTRO		1			833		2	32	1	3	512105	1	1	23	230440	PESQUISA		1	2	5	1	2	4	1600	M	9	9		3978	2	20042017		210170	21	2			2
747	3	30	0	23	230440	2611686	230440	23	230440	CENTRO		1			833		2	37	2	5				23	230440	PAPICU-2140 GIEBA- VERDES MARE	2	1	2	5	1	2	4	1815	M	9	9		3420	2	20042017		230440	23	5
748	8	30	0	23	230440	2723212	230440	23	230440	MESSEJANA		1			7700		2	25	1	4	999992		1	23	230440	EDSON QUEIROZ-6130 AGUA FRIA-	6	1	2	5	1	2	4	2205	M	8	9		3110	2	24042017		231220	23	2	8	4	1
749	5	30	0	23	230440	2723212	230440	23	230440	MESSEJANA		1			7700		2	24	1	1	999992	2	1	23	230440	MESSEJANA-6190-TRANSF BAIRRO S	6	1	2	5	1	1	2	1245	M	9	9		3750	2	24042017		230440	23	0		4	3	2
750	9	30	0	23	230440	2611686	230440	23	230440	CENTRO		1			833		2	23	1	3	999992	2		23	230440	CAIS DO PORTO-2020 SERVILUZ- F	2	1	2	5	1	1	3	2359	M	9	9		3204	2	24042017		230440	23	2			2	2
751	8	30	0	23	230440	2481286	230440	23	230440	RODOLFO TEOFILO		1			S/N		2	45	2	4	524305	2	0	23	230440	BOM SUCESSO-3050 PEDREIRA	3	1	2	5	1	2	4	1827	M	8	9		3280	2	24042017		230945	23	3	1		2	2
752	3	30	0	23	230440	2651351	230440	23	230440	VILA VELHA		1		CONJ NOVA ASSUNCAO	1130		2	19	1	4	999992			23	230440	VILA VELHA-1150 BANCARIOS- N A	1	1	2		1	2	4	1543	F	9	9		3985	2	24042017		230440	23	3
753	2	30	0	23	230440	2481286	230440	23	230440	RODOLFO TEOFILO		1			S/N		2	22			999992	0	0	23	230440	ITAPERI-4100	4	1	2	4	1	2	3	2355	M	8	9		2330	2	24042017		231270	23				0	0
754	9	30	0	23	230440	2611686	230440	23	230440	CENTRO		1			833		2	26	1	4			1	23	230440	PESQUISA		1	2	5	1	2	4	1726	F	9	10		3006	2	24042017		230440	23	3			1
755	0	30	0	23	230440	2481286	230440	23	230440	RODOLFO TEOFILO		1			S/N		2	22	5	5	999992	0	0	23	230440			1	2	5	1	2	4	1659	M	8	9		4545	2	24042017		230440	23	4			0	0
756	0	30	0	23	230440	2611686	230440	23	230440	CENTRO		1			833		2	26	1	4	521110	1	1	23	230440	PQ DOIS IRMAOS-6230	6	1	2	5	1	1	2	436	M	9	9		3164	2	24042017		230440	23	3			2
757	4	30	0	23	230440	2651351	230440	23	230440	VILA VELHA		1		CONJ NOVA ASSUNCAO	1130		2	18	1	4	999992			23	230440	ANTONIO BEZERRA-3020-CACHOEIRI	3	1	2		1	1	4	1644	M	9	9		3165	2	24042017		230440	23	3	2
758	0	30	0	23	230440	2481286	230440	23	230440	RODOLFO TEOFILO		1			S/N		2	21	5	4	999992	3	1	23	230440	PASSARE-6200BARROSO 2-EXPEDIC	6	1	2	5	1	1	4	1934	M	8	8		3630	2	24042017		230440	23	3	2		4	4
759	2	30	0	23	230440	2723212	230440	23	230440	MESSEJANA		1			7700		2	22	5	4	999992	1		23	230440	MONDUBIM-5120 ARVOREDO C INGLE	5	1	2	5	1	1	4	400	F	8	9		3765	2	24042017		230440	23	3	3	4	1	1
760	0	30	0	23	230440	2723212	230440	23	230440	MESSEJANA		1			7700		2	25	1	4	999992	2		23	230440	CONJUNTO PALMEIRAS	6	1	2	4	1	2	1	510	F	2	7		1720	2	24042017		230440	23	2	8	4	2	1
761	5	30	0	23	230440	2723212	230440	23	230440	MESSEJANA		1			7700		2	43	1	4	848310	1		23	230440	AEROLANDIA-6010 LAGAMAR	6	1	2	5	1	1	4	943	F	9	9		2875	2	24042017		150350	15	3	2	4	1	1
762	4	30	0	23	230440	2481286	230440	23	230440	RODOLFO TEOFILO		1			S/N		2	35	5	3	999992			23	230440	HENRIQUE JORGE-3070	3	1	2		1	2	3	618	F	2	6		1895	2	24042017		230440	23	2	6		2
763	9	30	0	23	230440	2481286	230440	23	230440	RODOLFO TEOFILO		1			S/N		2	34	5	4	999992	1		23	230440	JOQUEI CLUBE-3090	3	1	2	4	1	2	4	1600	M	9	9		2115	2	24042017		230440	23	3	1		1
764	4	30	0	23	230440	2482339	230440	23	230440	CONJUNTO CEARA		1		ETAPA 4	148		2	35	2	4	763210	2	0	23	230440	GRANJA PORTUGAL-5070 MELA-MELA	5	1	2	5	1	2	4	834	M	9	9		3620	2	24042017		231140	23	3	1	4	2	1
765	9	30	0	23	230440	2482339	230440	23	230440	CONJUNTO CEARA		1		ETAPA 4	148		2	19	5	3	999992	2	0	23	230440	BOM SUCESSO-3050 PEDREIRA	3	1	2	5	1	1	3	2023	F	8	9		2930	2	24042017		230440	23	2	6	4	2	2
766	0	30	0	23	230440	2497654	230440	23	230440	PAPICU		1			900		2	23	1	4	999992	1	0	23	230440	PAPICU-2140 GIEBA- VERDES MARE	2	1	2	5	1	1	4	505	M	9	9		3130	2	25052017		231360	23	3		4	1	0
767	8	30	0	23	230440	2723212	230440	23	230440	MESSEJANA		1			7700		2	23	1	4	512105		1	23	230440	JD DAS OLIVEIRAS-6160 TANCREDO	6	1	2	5	1	1	4	900	F	9	9		3185	2	25042017		230410	23	3	3	4	1
768	2	30	0	23	230440	2481286	230440	23	230440	RODOLFO TEOFILO		1			S/N		2	22	5	4	999992	2	0	23	230440	CRISTO REDENTOR-1040 COLONIA	1	1	2	5	1	2	4	2222	F	9	9		3085	2	25042017		230640	23	3	3		2	0
769	8	30	0	23	230440	2481286	230440	23	230440	RODOLFO TEOFILO		1			S/N		2	27	5	4	999992	2	0	23	230440	GRANJA LISBOA-5060 SANTA CECIL	5	1	2	5	1	2	3	1820	M	9	10		3110	2	25042017		230600	23	3	1		2	0
770	0	30	0	23	230440	2723212	230440	23	230440	MESSEJANA		1			7700		2	20	2	5	999991			23	230440	JANGURUSSU-6150 TAMANDA-BICEL-	6	1	2	5	1	1	4	820	F	9	9		3005	2	25042017		230440	23	4		4
771	5	30	0	23	230440	2723212	230440	23	230440	MESSEJANA		1			7700		2	32	2	4	999992	1		23	230440	CONJUNTO PALMEIRAS	6	1	2	5	1	1	4	1431	F	8	9		3135	2	25042017		230440	23	3	2	4	1	1
772	2	30	0	23	230440	2481286	230440	23	230440	RODOLFO TEOFILO		1			S/N		2	20	5	3	999992	1	0	23	230440	BELA VISTA-3040	3	1	2	5	1	1	4	1531	F	9	10		3325	2	25042017		230440	23	2	7		1	1
773	3	30	0	23	230440	3053687	230440	23	230440	ALDEOTA		1			3371		2	34	2	5		3		23	230440	VILA VELHA-1150 BANCARIOS- N A	1	1	2	5	1	2	1	1133	F	9	9		2700		25042017		230440	23	4				3
774	0	30	0	23	230440	2481286	230440	23	230440	RODOLFO TEOFILO		1			S/N		2	28	1	3	999992	0	0	23	230440	BOM JARDIM-5010 ESP SUMARE- DO	5	1	2	4	2	2	4	2149	M	8	9		2315	2	25042017		230440	23	2			0	0
775	9	30	0	23	230440	2481286	230440	23	230440	RODOLFO TEOFILO		1			S/N		2	31	5	5	223208	0	0	23	230440	HENRIQUE JORGE-3070	3	1	2	5	1	2	3	2306	M	7	8		2905	2	26042017		230440	23	5			0	0
776	1	30	0	23	230440	3053687	230440	23	230440	ALDEOTA		1			3371		2	26	2	4	411010			23	230440	COUTO FERNANDES-4040	4	1	2		1	2	1	1355	M	8	9		3380		26042017		230440	23	3
777	6	30	0	23	230440	2723212	230440	23	230440	MESSEJANA		1			7700		2	31	5	4	521110			23	230440	PAUPINA-6210 BAIRRO S-CONJ ALT	6	1	2	4	1	2	3	1053	M	8	9		2395	2	26042017		231020	23	2	8	4
778	6	30	0	23	230440	3053687	230440	23	230440	ALDEOTA		1			3371		2	37	2	5	111415	2		23	230440	COCO-2050	2	1	2	5	1	2	4	644	M	9	9		3475	2	26042017		230440	23	5			2
779	7	30	0	23	230440	2723212	230440	23	230440	MESSEJANA		1			7700		2	21	5	4	999992			23	230440	MESSEJANA-6190-TRANSF BAIRRO S	6	1	2	5	1	2	3	1636	F	9	9		2800	2	26042017		230440	23	3	3	4
780	7	30	0	23	230440	2479907	230440	23	230440	CENTRO		1			1526		2	34	2	5	239415	0	0	23	230440	SERRINHA-4170 VILA BETANIA	4	1	2	5	1	2	4	1500	F	8	9		3680	2	26042017		230440	23	5		4	0	0
781	5	30	0	23	230440	3053687	230440	23	230440	ALDEOTA		1			3371		2	29	2	5	111415			23	230440	ALDEOTA2010 FAVELA DO TRILHOMA	2	1	2		1	2	1	758	F	9	10		3485		26042017		230440	23	5
782	1	30	0	23	230440	2562685	230440	23	230440	PIRAMBU		1			245		2	35	1		999992	1		23	230440	HENRIQUE JORGE-3070	3	1	2		1	2	4	1650	M	9	10		3900		26042017		230470	23			4	1
783	0	30	0	23	230440	2482339	230440	23	230440	CONJUNTO CEARA		1		ETAPA 4	148		2	37	1	3	999992	3	1	23	230440	BOM JARDIM-5010 ESP SUMARE- DO	5	1	2	5	1	1	3	2320	F	9	9		2795	2	26042017		230440	23	2	6	4	4	4
784	5	30	0	23	230440	2723212	230440	23	230440	MESSEJANA		1			7700		2	15	5	4	999991			23	230440	JOSE WALTER-5090 NOVO RENASCER	5	1	2	4	1	1	2	200	M	8	9		2640	2	27042017		230440	23	2	8	4
785	1	30	0	23	230440	2723212	230440	23	230440	MESSEJANA		1			7700		2	15	1	4	999991			23	230440	MESSEJANA-6190-TRANSF BAIRRO S	6	1	2	5	1	1	3	549	F	9	9		2915	2	27042017		230440	23	3	1	4
786	0	30	0	23	230440	2723212	230440	23	230440	MESSEJANA		1			7700		2	23	5	4	516120			23	230440	EDSON QUEIROZ-6130 AGUA FRIA-	6	1	2	5	1	1	4	1247	M	8	9		3450	2	27042017		230440	23	3	3	4
787	7	30	0	23	230440	2723212	230440	23	230440	MESSEJANA		1			7700		2	31	1	4	999992	1		23	230440	SAPIRANGA-COITE-6270-BARRO DUR	6	1	2	5	1	2	4	2225	M	8	9		3815	2	27042017		530010	53	3	3	4	1
788	7	30	0	23	230440	2481286	230440	23	230440	RODOLFO TEOFILO		1			S/N		2	33	5	4	512120	2	0	23	230440	BOM JARDIM-5010 ESP SUMARE- DO	5	1	2	5	1	2	4	1119	F	8	9		3555	2	27042017		230300	23	3			2	0
789	8	30	0	23	230440	2723212	230440	23	230440	MESSEJANA		1			7700		2	32	2	4	516110	4		23	230440	ANCURI-6040-PQ STA MARIA-PQ ST	6	1	2	5	1	1	4	631	F	9	9		3265	2	27042017		230440	23	2	8	4	4	4
790	2	30	0	23	230440	2723212	230440	23	230440	MESSEJANA		1			7700		2	20	5	3	999992	1	1	23	230440	JD DAS OLIVEIRAS-6160 TANCREDO	6	1	2	5	1	1	3	904	F	6	9		4040	2	27042017		230440	23	2	7	4	2	1
791	7	30	0	23	230440			23	230440	PASSARE-6200BARROSO 2-EXPEDIC	6200	3		CADAS LOG R JUSCELIN	54 B	6	2	23	1	3	999992	2		23	230440	PASSARE-6200BARROSO 2-EXPEDIC	6	1	2	4	1	1	2	400	F				2240	2	27042017		230440	23	2	5	4	2	2
792	8	30	0	23	230440	2723212	230440	23	230440	MESSEJANA		1			7700		2	21	5	3	999992			23	230440	SERRINHA-4170 VILA BETANIA	4	1	2	5	1	2	4	1152	F	9	9		3855	2	28042017		230440	23	2		4
793	9	30	0	23	230440	2723212	230440	23	230440	MESSEJANA		1			7700		2	21	2	3	999992		1	23	230440	DIAS MACEDO-6120 RENASCER- SID	6	1	2	4	1	2	3	915	M	9	9		2655	2	28042017		230440	23	2	6	4	1
794	1	30	0	23	230440	2723212	230440	23	230440	MESSEJANA		1			7700		2	23	5	4	999992	3		23	230440	CONJUNTO PALMEIRAS	6	1	2	5	1	1	3	1310	F	9	9		3700	2	28042017		220200	22	2	8	4	3	3
795	4	30	0	23	230440	3394514	230440	23	230440	ALDEOTA		1			1168		2	30	2	4	516120	2	1	23	230440	PESQUISA		1	2	5	1	1	4	1904	M	9	10		4110	2	28042017		231330	23	3			3	2
796	2	30	0	23	230440	2482339	230440	23	230440	CONJUNTO CEARA		1		ETAPA 4	148		2	25		4	521130	1	0	23	230440	PAN AMERICANO-4140	4	1	2	5	1	1	1	1559	M	8	9		4010	2	29042017		230440	23	3			1	1
797	7	30	0	23	230440	2482339	230440	23	230440	CONJUNTO CEARA		1		ETAPA 4	148		2	18	1	2	999992	2	0	23	230440	QUINTINO CUNHA-3150 OMEGA II-	3	1	2	3	1	2	3	1036	F	9	9		3520	2	29042017		230440	23	1	2	4	2	0
798	1	30	0	23	230440	2723212	230440	23	230440	MESSEJANA		1			7700		2	16	5	3	999991			23	230440	EDSON QUEIROZ-6130 AGUA FRIA-	6	1	2	5	1	2	4	2135	F	8	9		3115	2	2052017		230440	23	2	7	4
799	9	30	0	23	230440	2651351	230440	23	230440	VILA VELHA		1		CONJ NOVA ASSUNCAO	1130		2	26	2	4	763010	1	1	23	230440	CRISTO REDENTOR-1040 COLONIA	1	1	2		1	2	3	1455	F	2	8		3430	2	2052017		230440	23	3	3	4	2
800	4	30	0	23	230440	2528711	230440	23	230440	CENTRO		1			1722		2	30	5	3	999992	3	0	23	230440	VILA VELHA-1150 BANCARIOS- N A	1	1	2	5	1	2	4	1119	M	8	9		4262	2	2052017		230630	23	2		4	3	2
801	4	30	0	23	230440	2481286	230440	23	230440	RODOLFO TEOFILO		1			S/N		2	26	2	4	514120	1	0	23	230440	BOM JARDIM-5010 ESP SUMARE- DO	5	1	2	4	1	1	3	204	F	9	9		2920	2	2052017		230440	23	3	1		1	1
802	4	30	0	23	230440	7047428	230440	23	230440	JOQUEI CLUBE		1			145		2	26	1	4	999992	0	0	23	230440	VICENTE PINZON-2190 CASTELO EN	2	1	2	5	1	1	4	1625	M	6	8		3020	2	2052017		221110	22	3			0	0
803	8	30	0	23	230440	7047428	230440	23	230440	JOQUEI CLUBE		1			145		2	19	1	3	999992	2	0	23	230440	CARLITO PAMPLONA-1030	1	1	2	5	1	2	3	2052	F	9	9		3090	2	2052017		230440	23	2		4	2	0
804	0	30	0	23	230440	2651351	230440	23	230440	VILA VELHA		1		CONJ NOVA ASSUNCAO	1130		2	23	2	4	763015	1	0	23	230440	JD IRACEMA-1090	1	1	2	5		1	4	1640	F	8	9		4340	2	2052017		230300	23	3	2	4	1
805	3	30	0	23	230440	2723212	230440	23	230440	MESSEJANA		1			7700		2	28	5	4	999992	2		23	230440	SAPIRANGA-COITE-6270-BARRO DUR	6	1	2	5	1	1	4	154	F	9	9		3150	2	2052017		230440	23	3	2	4	2	2
806	6	30	0	23	230440	2651351	230440	23	230440	VILA VELHA		1		CONJ NOVA ASSUNCAO	1130		2	27	1	3	999992	1	1	23	230440	PE ANDRADE-3100	3	1	2	5	1	2	3	955	F	8	9		2855	2	2052017		230440	23	2	5		2	0
807	4	30	0	23	230440	2651351	230440	23	230440	VILA VELHA		1		CONJ NOVA ASSUNCAO	1130		2	21	2	4	999992			23	230440	QUINTINO CUNHA-3150 OMEGA II-	3	1	2	5	1	2	3	1115	F	7	9		3345	2	2052017		230440	23	3	1
808	3	30	0	23	230440	2723212	230440	23	230440	MESSEJANA		1			7700		2	30	1	4				23	230440	BOM SUCESSO-3050 PEDREIRA	3	1	2	5	1	2	4	1047	F	9	9		3355	2	2052017		260120	26	3		4
809	9	30	0	23	230440	2611686	230440	23	230440	CENTRO		1			833		2	32	2	4	421125			23	230440	PESQUISA		1	2	5	1	2	3	1725	M	9	9		2352	2	2052017		230440	23	3
810	5	30	0	23	230440	2611686	230440	23	230440	CENTRO		1			833		2	18	1	3	999992			23	230440	PESQUISA		1	2	5	1	1	4	331	F	9	9		3310	2	2052017		230440	23	2
811	5	30	0	23	230440	2497654	230440	23	230440	PAPICU		1			900		2	27	1	4	512105	2	0	23	230440	PRAIA DO FUTURO I-2150 CACA E	2	1	2	5	1	1	4	905	F	9	9		3532	2	3052017		230075	23	3		4	2	2
812	2	30	0	23	230440	2497654	230440	23	230440	PAPICU		1			900		2	15	5	3	999991			23	230440	BARROSO-6050 CONJ JOAO PAULO I	6	1	2	4	1	1	2	518	M	8	9		2454	2	3052017		230440	23	2	7	4
813	2	30	0	23	230440	2651351	230440	23	230440	VILA VELHA		1		CONJ NOVA ASSUNCAO	1130		2	24	1	3	999992	4	3	23	230440	QUINTINO CUNHA-3150 OMEGA II-	3	1	2	5	1	1	1	1935	M	9	9		2535		3052017		230440	23	2			7	4
814	8	30	0	23	230440	2499363	230440	23	230440	CENTRO		1			545		2	33	1	4	516120	7		23	230440	JD DAS OLIVEIRAS-6160 TANCREDO	6	1	2	4	1	1	2	540	F	8	9		2535	2	3052017		230440	23	3	1	4	7	6
815	9	30	0	23	230440	3242587	230440	23	230440	SAO JOAO DO TAUAPE		1			4000		2	40	1	4	410205	1		23	230440	CAJAZEIRAS-6060	6	1	2	4	1	2	4	2148	M	8	9		3008		3052017		230440	23	3			1
816	2	30	0	23	230440	2611686	230440	23	230440	CENTRO		1			833		2	30		5	111415			23	230440	CENTRO2030	2	1	2	5	1	1	3	1107	F	9	9		2745	2	3052017		230440	23	5
817	0	30	0	23	230440	2415631	230440	23	230440	FATIMA		1			1827		2	29	1	5	521130	1	0	23	230440	PEDRAS-6220 - CAJUEIRO TORTO-B	6	1	2	5	1	1	4	100	M	9	9		3984	2	3052017		230260	23	5		1	1	1
818	7	30	0	23	230440	3242587	230440	23	230440	SAO JOAO DO TAUAPE		1			4000		2	31	2	5	410105			23	230440	JOAQUIM TAVORA-2090 PIEDADE	2	1	2	5	1	2	4	850	M	9	9		3550		3052017		230600	23	5
819	4	30	0	23	230440	2611686	230440	23	230440	CENTRO		1			833		2	25	1	4	521110			23	230440	PESQUISA		1	2	5	1	1	3	202	F	9	9		3496	2	3052017		231260	23	3
820	5	30	0	23	230440	3242587	230440	23	230440	SAO JOAO DO TAUAPE		1			4000		2	37	4	5	252105			23	230440	BOM JARDIM-5010 ESP SUMARE- DO	5	1	2		1	1	4	1456	F	9	9		2260		3052017		230440	23	5
821	9	30	0	23	230440	2497654	230440	23	230440	PAPICU		1			900		2	31	1	2	999992	5	1	23	230440	PRAIA DO FUTURO I-2150 CACA E	2	1	2	5	1	1	3	1356	M	8	9		3812	2	3052017		230440	23	1			6	4
822	9	30	0	23	230440	2415631	230440	23	230440	FATIMA		1			1827		2	21	1	4	421105	0	0	23	230440	BELA VISTA-3040	3	1	2		1	2	4	1618	M	9	9		3254	2	3052017		230440	23	3		4	0	0
823	0	30	0	23	230440	2611686	230440	23	230440	CENTRO		1			833		2	27	1	5				23	230440	LAGOA REDONDA-6170 COFECO-MOZA	6	1	2	5	1	2	4	1835	M	8	8		3030	2	3052017		231160	23	4
824	0	30	0	23	230440	2415631	230440	23	230440	FATIMA		1			1827		2	42	2	5	411010	0	0	23	230440	BOM JARDIM-5010 ESP SUMARE- DO	5	1	2	5	1	2	4	1623	F	8	9		2748	2	3052017		230440	23	5		4	0	0
825	5	30	0	23	230440	2481286	230440	23	230440	RODOLFO TEOFILO		1			S/N		2	28	5	3	763010	0	2	23	230440	CJ CEARA II-5200 ETAPA 3 5033	5	1	2	3	1	2	2	1752	M	8	9		1580	2	3052017		230440	23	2	5		1	1
826	5	30	0	23	230440	2479907	230440	23	230440	CENTRO		1			1526		2	16	1	4	999991			23	230440	VILA PERI-4190 VILA PERY	4	1	2		1	1	4	705	M	9	10		2930	2	4052017		230440	23	3	1	4
827	6	30	0	23	230440	2611686	230440	23	230440	CENTRO		1			833		2	29	2	3	999992		1	23	230440	MONDUBIM-5120 ARVOREDO C INGLE	5	1	2	5	1	2	4	945	M	9	9		4190	2	4052017		231330	23	2			1
828	9	30	0	23	230440	2723212	230440	23	230440	MESSEJANA		1			7700		2	19	5	3	999992	1		23	230440	JANGURUSSU-6150 TAMANDA-BICEL-	6	1	2	5	1	2	2	1601	F	9	9		3125	2	4052017		353440	35	2	5	4	1
829	2	30	0	23	230440	2611686	230440	23	230440	CENTRO		1			833		2	34	1	4	422105			23	230440	ALVARO WEYNE-1010	1	1	2	5	1	2	4	924	F	9	9		2854	2	4052017		230440	23	3
830	1	30	0	23	230440	2723212	230440	23	230440	MESSEJANA		1			7700		2	19	5	4				23	230440	PASSARE-6200BARROSO 2-EXPEDIC	6	1	2	5	1	1	4	2136	M	9	9		3380	2	4052017		230440	23	2	8	4
831	4	30	0	23	230440	2723212	230440	23	230440	MESSEJANA		1			7700		2	25	5	4	999992	1		23	230440	AEROLANDIA-6010 LAGAMAR	6	1	2	5	1	2	4	1020	F	9	9		3465	2	4052017		230440	23	3	1	4	1
832	5	30	0	23	230440	7047428	230440	23	230440	JOQUEI CLUBE		1			145		2	19	1	4	999992	0	0	23	230440	RODOLFO TEOFILO-3160 PORANGABU	3	1	2	4	1	1	3	2305	M	8	9		3420		4052017		230280	23	3	3	4	0	0
833	3	30	0	23	230440	2611686	230440	23	230440	CENTRO		1			833		2	28	2	4	999992			23	230440	PESQUISA		1	2	5	1	2	4	1837	F	9	10		2948	2	4052017		230440	23	3
834	8	30	0	23	230440	2611686	230440	23	230440	CENTRO		1			833		2	21	1	5	999991			23	230440	GRANJA PORTUGAL-5070 MELA-MELA	5	1	2	5	1	1	4	2118	F	9	9		3402	2	4052017		230440	23	4
835	8	30	0	23	230440	2499363	230440	23	230440	CENTRO		1			545		2	30	2	4	999992	1	2	23	230440	QUINTINO CUNHA-3150 OMEGA II-	3	1	2	5	1	2	4	932	F	9	10		2745	2	4052017		230440	23	3		4	3	0
836	3	30	0	23	230440	2611686	230440	23	230440	CENTRO		1			833		2	34	1	3	999992	2		23	230440	PESQUISA		1	2	5	1	2	3	1534	F	9	10		2950	2	5052017		150140	15	2			2
837	4	30	0	23	230440	2499363	230440	23	230440	CENTRO		1			545		2	25	4	4	999992	2	0	23	230440	MONDUBIM-5120 ARVOREDO C INGLE	5	1	2	5	2	2	4	1023	M	9	9		2370	2	5052017		230440	23	3	2		2	1
838	5	30	0	23	230440	7047428	230440	23	230440	JOQUEI CLUBE		1			145		2	31	2	5	223505	1	0	23	230440	BENFICA-4020	4	1	2	5	2	2	4	2010	F	8	9		2440	2	5052017		230440	23	5		4	1	0
839	8	30	0	23	230440	2481286	230440	23	230440	RODOLFO TEOFILO		1			S/N		2	23	1	4	999992	2	0	23	230440	ANTONIO BEZERRA-3020-CACHOEIRI	3	1	2	5	1	2	4	2114	F	9	9		3645	2	6052017		230440	23	3	3		2	0
840	6	30	0	23	230440	2481286	230440	23	230440	RODOLFO TEOFILO		1			S/N		2	21	5	4	999992	1	0	23	230440	PESQUISA		1	2	5	1	2	4	2245	F	9	9		3345	2	6052017		230890	23	3			1	0
841	1	30	0	23	230440	2482339	230440	23	230440	CONJUNTO CEARA		1		ETAPA 4	148		2	19	5	4	999992	1	0	23	230440	SIQUEIRA-5150 JATOBA	5	1	2	5	1	2	4	1653	M	9	9		3520	2	7052017		230440	23	3	3	4	1	0
842	6	30	0	23	230440	2482339	230440	23	230440	CONJUNTO CEARA		1		ETAPA 4	148		2	21	1	4	999992	1	0	23	230440	PQ GENIBAU-5050	5	1	2	5	1	1	3	123	F	9	9		3170	2	7052017		230440	23	3	3	4	1	1
843	4	30	0	23	230440	2482339	230440	23	230440	CONJUNTO CEARA		1		ETAPA 4	148		2	29	1	4	999992	5	1	23	230440	PQ GENIBAU-5050	5	1	2	5	1	1	2	107	F	8	9		3120	2	7052017		230440	23	3	1	4	5	4
844	6	30	0	23	230440	7047428	230440	23	230440	JOQUEI CLUBE		1			145		2	34	1	4	763010	1	0	23	230440	PRES KENNEDY-3140 OLAVO BILAC	3	1	2	5	1	1	2	1406	F	9	9		2855	2	7052017		230630	23	3		4	1	1
845	0	30	0	23	230440	2481286	230440	23	230440	RODOLFO TEOFILO		1			S/N		2	19	2	4	516120	0	0	23	230440	PICI-3130 PLANALTO PICI	3	1	2	5	1	1	4	107	F	6	9		3150	2	8052017		230440	23	3			0	0
846	8	30	0	23	230440	2723212	230440	23	230440	MESSEJANA		1			7700		2	33	2	5	239415			23	230440	PEDRAS-6220 - CAJUEIRO TORTO-B	6	1	2	5	1	2	3	1108	F	8	9		3635	2	8052017		230440	23	5		4
847	2	30	0	23	230440	2499363	230440	23	230440	CENTRO		1			545		2	29	1	3	999992	2	0	23	230440	SERRINHA-4170 VILA BETANIA	4	1	2	5	1	2	3	942	F	8	9		3230	2	8052017		230440	23	2	5	4	2	0
848	4	30	0	23	230440	2562685	230440	23	230440	PIRAMBU		1			245		2	32	1		763010			23	230440	QUINTINO CUNHA-3150 OMEGA II-	3	1	2		1	2	4	1825	F	8	9		2900		8052017		150520	15			4	1	1
849	1	30	0	23	230440	2611686	230440	23	230440	CENTRO		1			833		2	31	2	5	231205			23	230440	PESQUISA		1	2	5	1	2	4	1908	F	9	10		3162	2	8052017		230440	23	5
850	0	30	0	23	230440	2611686	230440	23	230440	CENTRO		1			833		2	29	2	4	999992			23	230440	PESQUISA		1	2	5	1	2	4	2001	M	8	9		3334	2	8052017		230440	23	3
851	1	30	0	23	230440	2497654	230440	23	230440	PAPICU		1			900		2	26	1	3	999992	4	2	23	230440	VICENTE PINZON-2190 CASTELO EN	2	1	2	4	1	2	3	2321	F	8	8		1898	2	8052017		230440	23	2		4	6	3
852	5	30	0	23	230440	2611686	230440	23	230440	CENTRO		1			833		2	18	2	2	999991	1		23	230440	CANINDEZINHO-5020 SAO VICENTE	5	1	2	5	1	1	3	1229	F	9	9		2680	2	8052017		230440	23	1			1	1
853	3	30	0	23	230440	2482339	230440	23	230440	CONJUNTO CEARA		1		ETAPA 4	148		2	14	5	3	999992	0	0	23	230440	PQ GENIBAU-5050	5	1	2	4	1	1	3	1225	F	8	9		4340	2	8052017		230440	23	2	6	4	0	0
854	6	30	0	23	230440	2723212	230440	23	230440	MESSEJANA		1			7700		2	20	5	3	513205	1	1	23	230440	JD DAS OLIVEIRAS-6160 TANCREDO	6	1	2	5	1	2	4	1424	M	8	8		3055	2	9052017		230440	23	2	7	4	2	1
855	3	30	0	23	230440	2481286	230440	23	230440	RODOLFO TEOFILO		1			S/N		2	29	5	4	999992	0	0	23	230440	SAO GERARDO-1130 ALAGADICO	1	1	2	5	1	1	3	938	M	9	9		3180	2	9052017		231070	23	3	1		0	0
856	5	30	0	23	230440	2481286	230440	23	230440	RODOLFO TEOFILO		1			S/N		2	26	5	3	999992	4	1	23	230440	VILA VELHA-1150 BANCARIOS- N A	1	1	2	5	1	2	9	1449	F	9	9		3370	2	9052017		230655	23	2	7		4	1
857	0	30	0	23	230440	2481286	230440	23	230440	RODOLFO TEOFILO		1			S/N		2	27	5	5	252305	0	0	23	230440	BOM SUCESSO-3050 PEDREIRA	3	1	2	4	1	2	3	1825	F	9	9		2150	2	9052017		230440	23	4			0	0
858	6	30	0	23	230440	2481286	230440	23	230440	RODOLFO TEOFILO		1			S/N		2	26	5	2	999992	5	1	23	230440	BELA VISTA-3040	3	1	2	5	1	1	3	1620	F	9	9		3870	2	9052017		230440	23	1	3		6	5
859	8	30	0	23	230440	2499363	230440	23	230440	CENTRO		1			545		2	38	1	5	513205	0	0	23	230440	FARIAS BRITO-1050 OTAVIO BONFI	1	1	2	5	1	2	4	1430	F	8	9		3840	2	9052017		230030	23	5		4	0	0
860	6	30	0	23	230440	2723212	230440	23	230440	MESSEJANA		1			7700		2	28	5	3	999992	5		23	230440	BARROSO-6050 CONJ JOAO PAULO I	6	1	2	5	1	1	1	316	F	9	9		2335	2	9052017		230440	23	1	4	4	5	5
861	9	30	0	23	230440	2499363	230440	23	230440	CENTRO		1			545		2	21	5	4	999992			23	230440	QUINTINO CUNHA-3150 OMEGA II-	3	1	2	5	1	2	4	2127	M	9	10		3235	2	9052017		230440	23	3		4	1	0
862	4	30	0	23	230440	3242587	230440	23	230440	SAO JOAO DO TAUAPE		1			4000		2	32	2	4	422105			23	230440	GRANJA LISBOA-5060 SANTA CECIL	5	1	2	5	1	2	4	1507	F	9	10		2680		9052017		230440	23	3
863	3	30	0	23	230440	2481286	230440	23	230440	RODOLFO TEOFILO		1			S/N		2	38	1	3	763105	1	0	23	230440	JOAO XXIII-3080	3	1	2	5	1	1	4	845	F	9	9		2935	2	9052017		230440	23	2	5		1	1
864	0	30	0	23	230440	2481286	230440	23	230440	RODOLFO TEOFILO		1			S/N		2	29	5	4	512110	1	0	23	230440	PARQUELANDIA-3120	3	1	2	5	1	1	4	1030	F	9	9		2965	2	9052017		230440	23	3	1		1	1
865	4	30	0	23	230440	2723212	230440	23	230440	MESSEJANA		1			7700		2	32	5	4	999992	1		23	230440	CAMBEBA-6070	6	1	2	5	1	1	4	1618	M	6	9		3205	2	9052017		221100	22	3	3	4	1	1
866	8	30	0	23	230440	3053687	230440	23	230440	ALDEOTA		1			3371		2	21	1	4	422305			23	230440	PESQUISA		1	2		1	2	1	950	M	9	10		3275		9052017		230655	23	3
867	9	30	0	23	230440	2499363	230440	23	230440	CENTRO		1			545		2	20	2	3	999992	0	0	23	230440	BELA VISTA-3040	3	1	2	5	1	1	4	117	F	9	9		3285	2	10052017		230440	23	2	7	4	0	0
868	7	30	0	23	230440	2723212	230440	23	230440	MESSEJANA		1			7700		2	23	5	4	516120	2		23	230440	SAPIRANGA-COITE-6270-BARRO DUR	6	1	2	5	1	1	3	644	F	9	9		2670	2	10052017		230440	23	3		4	2	2
869	3	30	0	23	230440	3394514	230440	23	230440	ALDEOTA		1			1168		2	26	2	5	251605			23	230440	PESQUISA		1	2	5	1	2	4	25	F	9	10		3360	2	10052017		230440	23	5
870	3	30	0	23	230440	3242587	230440	23	230440	SAO JOAO DO TAUAPE		1			4000		2	34	2	5	253115	1		23	230440	ALAGADICO NOVO-6020 PRESIDENTE	6	1	2	5	1	2	4	2310	F	8	9		4150		10052017		230440	23	5			1
871	0	30	0	23	230440	3242587	230440	23	230440	SAO JOAO DO TAUAPE		1			4000		2	30	2	5	241005	0	0	23	230440	SAPIRANGA-COITE-6270-BARRO DUR	6	1	2	5	1	2	4	1345	F	9	9		3034		10052017		230440	23	5			0	0
872	1	30	0	23	230440	3394514	230440	23	230440	ALDEOTA		1			1168		2	33	1	5	142115			23	230440	CAMBEBA-6070	6	1	2	5	1	2	3	1454	F	9	9		2890	2	10052017		230440	23	4
873	6	30	0	23	230440	3394514	230440	23	230440	ALDEOTA		1			1168		2	34	2	5	262105	1		23	230440	DIONISIO TORRES-2060	2	1	2	5		2	4	2300	F	9	10		3640	2	10052017		320405	32	4			1
874	0	30	0	23	230440	3394514	230440	23	230440	ALDEOTA		1			1168		2	35	2	5	262105	1		23	230440	COCO-2050	2	1	2	5	1	2	4	1340	F	9	10		3400	2	10052017		230440	23	5			1
875	0	30	0	23	230440	2499363	230440	23	230440	CENTRO		1			545		2	27	5	3	999992	2	0	23	230440	SERRINHA-4170 VILA BETANIA	4	1	2	5	1	1	3	505	F	8	9		2490	2	10052017		230440	23	2	7	4	2	2
876	2	30	0	23	230440	3053687	230440	23	230440	ALDEOTA		1			3371		2	35	2	5	253115			23	230440	DIONISIO TORRES-2060	2	1	2		1	2	1	1834	M	9	10		3560	2	11052017		230440	23	5
877	0	30	0	23	230440	3053687	230440	23	230440	ALDEOTA		1			3371		2	30	2	5	111415			23	230440	MESSEJANA-6190-TRANSF BAIRRO S	6	1	2		1	2	1	2056	M	9	9		3610		11052017		230440	23	5
878	7	30	0	23	230440	2499363	230440	23	230440	CENTRO		1			545		2	39	5	4		0	0	23	230440	MONDUBIM-5120 ARVOREDO C INGLE	5	1	2	5	1	2	4	2130	F	6	8		3410	2	11052017		230440	23	3	3	4	0	0
879	8	30	0	23	230440	2415631	230440	23	230440	FATIMA		1			1827		2	30	2	5	252510	1	1	23	230440	MESSEJANA-6190-TRANSF BAIRRO S	6	1	2		1	1	1	1000	F	9	9		2550	2	11052017		230440	23	5		4	2	1
880	4	30	0	23	230440	2723212	230440	23	230440	MESSEJANA		1			7700		2	17	1	3	999991			23	230440	JANGURUSSU-6150 TAMANDA-BICEL-	6	1	2	4	1	2	3	549	F	7	8		1985	2	11052017		230440	23	2	7	4
881	6	30	0	23	230440	2415631	230440	23	230440	FATIMA		1			1827		2	32	2	4	412110	1	0	23	230440	QUINTINO CUNHA-3150 OMEGA II-	3	1	2		1	2	4	1308	F	9	9		3226	2	11052017		230440	23	3		4	1	0
882	8	30	0	23	230440	7047428	230440	23	230440	JOQUEI CLUBE		1			145		2	24	1	3	999992	2	0	23	230440	HENRIQUE JORGE-3070	3	1	2		1	2	2	136	F	8	9		2720	2	11052017		230440	23	2		4	2	0
883	2	30	0	23	230440	7047428	230440	23	230440	JOQUEI CLUBE		1			145		2	17	1	4	999991	0	0	23	230440	GRANJA LISBOA-5060 SANTA CECIL	5	1	2	5	1	1	4	1212	M	9	9		3245	2	11052017		230440	23	3		4	0	0
884	5	30	0	23	230440	2415631	230440	23	230440	FATIMA		1			1827		2	34	2	4	516110	0	0	23	230440	JD IRACEMA-1090	1	1	2	5	1	2	4	2247	M	9	9		4210	2	11052017		230440	23	3		4	0	0
885	8	30	0	23	230440	2415631	230440	23	230440	FATIMA		1			1827		2	34	2	4	512110	1	1	23	230440	PAPICU-2140 GIEBA- VERDES MARE	2	1	2	5	1	2	4	2200	M	9	9		3210	2	12052017		230440	23	3		4	2	0
886	3	30	0	23	230440	2528711	230440	23	230440	CENTRO		1			1722		2	33	2	2		3	1	23	230440	ALAGADICO NOVO-6020 PRESIDENTE	6	1	2	5	1	2	4	1505	M	8	9		2824	2	12052017		230440	23	1		4	4	3
887	0	30	0	23	230440	2481286	230440	23	230440	RODOLFO TEOFILO		1			S/N		2	27	1	3	999992	2	1	23	230440	BELA VISTA-3040	3	1	2	5	1	1	9	315	F	8	9		2695	2	12052017		230440	23	2	5		3	1
888	5	30	0	23	230440	2723212	230440	23	230440	MESSEJANA		1			7700		2	17	5	3	999992			23	230440	JANGURUSSU-6150 TAMANDA-BICEL-	6	1	2	5	1	2	3	1719	M	9	9		3480	2	15052017		230440	23	2	6	4
889	2	30	0	23	230440	2499363	230440	23	230440	CENTRO		1			545		2	22	1	4	999992	2	0	23	230440	JD IRACEMA-1090	1	1	2		1	1	1	2236	M	9	9		2770	2	15052017		230440	23	2	8	4	2	2
890	6	30	0	23	230440	2499363	230440	23	230440	CENTRO		1			545		2	26	1	3		1	0	23	230440	DUNAS-2070(2153)	2	1	2	5	1	1	4	344	F	9	9		3000	2	15052017		230440	23	2		4	1	1
891	0	30	0	23	230440	2611686	230440	23	230440	CENTRO		1			833		2	23	1	3	999992			23	230440	PESQUISA		1	2	5	1	2	3	2236	F	8	9		2950	2	15052017		230440	23	2
892	0	30	0	23	230440	2499363	230440	23	230440	CENTRO		1			545		2	18	1	4	999992	0	0	23	230440	DIAS MACEDO-6120 RENASCER- SID	6	1	2	4	1	1	3	30	F	9	10		2345	2	15052017		230440	23	2	8	4	0	0
893	0	30	0	23	230440	2611686	230440	23	230440	CENTRO		1			833		2	26	1	4	512105	2		23	230440	VILA UNIAO-4180	4	1	2	5	1	1	3	2124	F	9	9		2636	2	15052017		230440	23	3			2	2
894	6	30	0	23	230440	2611686	230440	23	230440	CENTRO		1			833		2	18	1	3	999992	1		23	230440	CARLITO PAMPLONA-1030	1	1	2	5	1	2	4	1804	M	9	9		3680	2	15052017		230440	23	2			1
895	7	30	0	23	230440	2479907	230440	23	230440	CENTRO		1			1526		2	26	1	4	999992	2	1	23	230440	PIRAMBU-1120 N S DAS GRACAS	1	1	2		1	2	4	1806	F	9	9		3088	2	15052017		230440	23	3	3	4	3	2
896	1	30	0	23	230440	2415631	230440	23	230440	FATIMA		1			1827		2	21	2	4	999991	0	0	23	230440	AEROLANDIA-6010 LAGAMAR	6	1	2	5	1	2	4	1432	M	9	9		2958	2	15052017		230440	23	3		2	0	0
897	6	30	0	23	230440	2528711	230440	23	230440	CENTRO		1			1722		2	39	2	4		0	0	23	230440	PARREAO-4160	4	1	2	5	1	2	4	1350	M	8	9		3434	2	15052017		355030	35	3		4	0	0
898	4	30	0	23	230440	2611686	230440	23	230440	CENTRO		1			833		2	30	2	5	999992	1	2	23	230440	JOSE WALTER-5090 NOVO RENASCER	5	1	2	5	1	2	4	249	M	9	9		3190	2	15052017		230440	23	4			3
899	7	30	0	23	230440	2497654	230440	23	230440	PAPICU		1			900		2	19	1	4	516120			23	230440	EDSON QUEIROZ-6130 AGUA FRIA-	6	1	2	4	1	1	4	637	F	9	10		2280	2	15052017		230440	23	3	1	4
900	0	30	0	23	230440	2611686	230440	23	230440	CENTRO		1			833		2	18	1	5	999991			23	230440	BARROSO-6050 CONJ JOAO PAULO I	6	1	2	5	1	1	4	1315	F	9	10		3380	2	15052017		230440	23	4
901	3	30	0	23	230440	2479907	230440	23	230440	CENTRO		1			1526		2	30	2	4	999992	2		23	230440	PICI-3130 PLANALTO PICI	3	1	2		1	1	4	1642	M	9	10		3452	2	15052017		230440	23	3	3	4	2	2
902	9	30	0	23	230440	2611686	230440	23	230440	CENTRO		1			833		2	18	1	3	999992			23	230440	MONTE CASTELO-1100 NOVO TEMPO	1	1	2	5	1	2	4	2351	F	9	9		3046	2	15052017		231375	23	2
903	5	30	0	23	230440	2482339	230440	23	230440	CONJUNTO CEARA		1		ETAPA 4	148		2	23	1	3	999992	2	1	23	230440	BOM JARDIM-5010 ESP SUMARE- DO	5	1	2	6	1	1	2	200	F	8	9		3820	2	16052017		230440	23	2	6	4	3	2
904	2	30	0	23	230440	2479907	230440	23	230440	CENTRO		1			1526		2	18	1	4	999991			23	230440	JD DAS OLIVEIRAS-6160 TANCREDO	6	1	2		1	2	4	2115	M	8	9		3636	2	16052017		230440	23	3	1	4
905	0	30	0	23	230440	2611686	230440	23	230440	CENTRO		1			833		2	31		5	231205		2	23	230440	BOM JARDIM-5010 ESP SUMARE- DO	5	1	2	5	2	2	4	800	F	9	9		2930	2	16052017		230440	23	5			2
906	2	30	0	23	230440	2415631	230440	23	230440	FATIMA		1			1827		2	32	2	4	261140	0	0	23	230440	BOM SUCESSO-3050 PEDREIRA	3	1	2	5	1	2	4	1146	F	8	9		3400	2	16052017		230440	23	3		4	0	0
907	1	30	0	23	230440	2481286	230440	23	230440	RODOLFO TEOFILO		1			S/N		2	41	5	4	999992	1	1	23	230440	CJ CEARA I-5030 ETAPA 1 5031 E	5	1	2	5	1	2	4	1416	F	9	9		2895	2	16052017		230440	23	3			2	0
908	8	30	0	23	230440	2481286	230440	23	230440	RODOLFO TEOFILO		1			S/N		2	39	5	3	763010	2	0	23	230440	HENRIQUE JORGE-3070	3	1	2	3	1	2	3	2112	M	6	8		1235	2	16052017		230440	23	1	4		2	2
909	8	30	0	23	230440	2482339	230440	23	230440	CONJUNTO CEARA		1		ETAPA 4	148		2	41	1	3	512120	4	0	23	230440	GRANJA PORTUGAL-5070 MELA-MELA	5	1	2	5	1	2	4	1247	M	9	9		4300	2	16052017		230590	23	1	4	4	4	3
910	9	30	0	23	230440	2482339	230440	23	230440	CONJUNTO CEARA		1		ETAPA 4	148		2	26	5	4	999992	2	0	23	230440	BOM JARDIM-5010 ESP SUMARE- DO	5	1	2	5	1	2	4	2110	M	9	9		2995	2	16052017		230440	23	3	2	4	2	0
911	3	30	0	23	230440	2611686	230440	23	230440	CENTRO		1			833		2	28	2	5	413115			23	230440	CENTRO2030	2	1	2	5	1	2	4	1153	F	9	9		2886	2	16052017		230560	23	5
912	8	30	0	23	230440	2415631	230440	23	230440	FATIMA		1			1827		2	23	2	4	999992	0	0	23	230440	PQ GENIBAU-5050	5	1	2	5	1	2	3	912	F	9	9		3000	2	16052017			15	3		4	0	0
913	6	30	0	23	230440	2415631	230440	23	230440	FATIMA		1			1827		2	29	2	4	516110	0	0	23	230440	CJ CEARA II-5200 ETAPA 3 5033	5	1	2	5	1	2	4	1248	F	9	9		3588	2	16052017		230440	23	3		1	0	0
914	3	30	0	23	230440	7047428	230440	23	230440	JOQUEI CLUBE		1			145		2	31	5	4	999992	2	2	23	230440	VILA PERI-4190 VILA PERY	4	1	2	5	1	2	4	1047	M	8	9		3290	2	16052017		230440	23	3		4	4	2
915	5	30	0	23	230440	2415631	230440	23	230440	FATIMA		1			1827		2	23	2	4	999992	0	0	23	230440	CJ ESPERANCA-5040 ARACAPE	5	1	2	5	1	2	4	2124	M	8	8		2998	2	16052017		230440	23	3		4	0	0
916	1	30	0	23	230440	7047428	230440	23	230440	JOQUEI CLUBE		1			145		2	20	1	4	999992	1	0	23	230440	BOM JARDIM-5010 ESP SUMARE- DO	5	1	2	5	1	1	2	1044	F	8	9		3125	2	16052017		230440	23	3		4	1	1
917	0	30	0	23	230440	3242587	230440	23	230440	SAO JOAO DO TAUAPE		1			4000		2	37	2	4	239430	2		23	230440	GRANJA LISBOA-5060 SANTA CECIL	5	1	2	5	1	2	3	2322	F	9	10		2975		17052017		230440	23	3			2	2
918	8	30	0	23	230440	2415631	230440	23	230440	FATIMA		1			1827		2	34	1	4	512105	0	2	23	230440	JOSE WALTER-5090 NOVO RENASCER	5	1	2	5	1	1	4	710	M	8	9		3566	2	17052017		230740	23	3		4	2	0
919	4	30	0	23	230440	2611686	230440	23	230440	CENTRO		1			833		2	28	1	4	999992			23	230440	PESQUISA		1	2	5	1	1	4	1818	F	9	9		2944	2	17052017		230440	23	3
920	0	30	0	23	230440	2611686	230440	23	230440	CENTRO		1			833		2	26	2	4	413110			23	230440	VILA VELHA-1150 BANCARIOS- N A	1	1	2	5	1	2	4	1624	F	9	9		2870	2	17052017		230440	23	3
921	1	30	0	23	230440	7047428	230440	23	230440	JOQUEI CLUBE		1			145		2	41	1	3	999992	4	1	23	230440	QUINTINO CUNHA-3150 OMEGA II-	3	1	2	5	1	1	3	1718	M	8	9		3705	2	17052017		230440	23	2		4	5	4
922	6	30	0	23	230440	2415631	230440	23	230440	FATIMA		1			1827		2	34	1	4	521115	0	2	23	230440	QUINTINO CUNHA-3150 OMEGA II-	3	1	2	5	1	1	4	1630	M	9	9		3135	2	18052017		230440	23	3		1	2	0
923	4	30	0	23	230440	2562685	230440	23	230440	PIRAMBU		1			245		2	34	1		999992	2		23	230440	QUINTINO CUNHA-3150 OMEGA II-	3	1	2		1	2	3	1535	M	8	9		2550		18052017		230440	23			4	2	2
924	3	30	0	23	230440	2611686	230440	23	230440	CENTRO		1			833		2	19	1	4	763010			23	230440	ITAPERI-4100	4	1	2	5	1	2	4	2342	F	9	9		3070	2	18052017		230440	23	3
925	3	30	0	23	230440	7047428	230440	23	230440	JOQUEI CLUBE		1			145		2	28	1	3	999992	2	1	23	230440	MUCURIPE-2120 SANTA TERESINHA	2	1	2	5	1	1	4	1645	F	9	9		3470	2	18052017		230440	23	2		4	3	2
926	7	30	0	23	230440	3394514	230440	23	230440	ALDEOTA		1			1168		2	31	2		513435			23	230440	PESQUISA		1	2	5	1	2	4	613	M	9	9		3875	2	18052017		230440	23
927	9	30	0	23	230440	2529068	230440	23	230440	JOSE WALTER		1			440		2	25	1	4	513315	4	1	23	230440	MONDUBIM-5120 ARVOREDO C INGLE	5	1	2	5	1	1	4	131	M	8	9		3435	2	19052017		230440	23	2	8	4	5	4
928	3	30	0	23	230440	2497654	230440	23	230440	PAPICU		1			900		2	26	1	3	999992	2		23	230440	CAIS DO PORTO-2020 SERVILUZ- F	2	1	2	5	1	1	2	1933	F	9	10		3384		19052017		230440	23	2		4	2	2
929	9	30	0	23	230440	3394514	230440	23	230440	ALDEOTA		1			1168		2	36	2	5	223115			23	230440	PESQUISA		1	2	5	1	2	4	925	F	9	9		3205	2	19052017		230440	23	5
930	1	30	0	23	230440	2529068	230440	23	230440	JOSE WALTER		1			440		2	16	1	3	999992	0	0	23	230440	PASSARE-6200BARROSO 2-EXPEDIC	6	1	2	5	1	2	1	1210	M	8	9		3520	2	19052017		230440	23	2	7	4	0	0
931	6	30	0	23	230440	2529068	230440	23	230440	JOSE WALTER		1			440		2	20	1	4	999992	0	0	23	230440	PASSARE-6200BARROSO 2-EXPEDIC	6	1	2	5	1	2	4	1525	F	9	9		3990	2	19052017		230440	23	2	8	4	0	0
932	7	30	0	23	230440	2481286	230440	23	230440	RODOLFO TEOFILO		1			S/N		2	31	5	4	999992	0	0	23	230440	PIRAMBU-1120 N S DAS GRACAS	1	1	2	4	1	2	3	2153	M	5	8		2153	2	20052017		230440	23	3	3		0	0
933	7	30	0	23	230440	2482339	230440	23	230440	CONJUNTO CEARA		1		ETAPA 4	148		2	18	1	3	999992	1	0	23	230440	GRANJA LISBOA-5060 SANTA CECIL	5	1	2	5	1	1	2	1207	M	9	9		2750	2	20052017		230440	23	2	6	4	1	0
934	3	30	0	23	230440	2482339	230440	23	230440	CONJUNTO CEARA		1		ETAPA 4	148		2	23	1	4	999992	0	0	23	230440	BOM JARDIM-5010 ESP SUMARE- DO	5	1	2	5	1	1	4	738	M	9	9		2980	1	20052017	Q748	230440	23	2	8	4	0	0
935	2	30	0	23	230440	2481286	230440	23	230440	RODOLFO TEOFILO		1			S/N		2	20	5	4	999992			23	230440	SIQUEIRA-5150 JATOBA	5	1	2	4	1	1	3	1710	F	9	9		2425	2	22052017		230765	23	3	3
936	5	30	0	23	230440	2481286	230440	23	230440	RODOLFO TEOFILO		1			S/N		2	19	1	4	999992	0	0	23	230440	BOM SUCESSO-3050 PEDREIRA	3	1	2	5	1	1	4	55	F	7	9		2865	2	22052017		230440	23	3	3		0	0
937	0	30	0	23	230440	2723212	230440	23	230440	MESSEJANA		1			7700		2	27	5	4	999992	3		23	230440	JANGURUSSU-6150 TAMANDA-BICEL-	6	1	2	5	1	1	2	1015	F	8	9		2775	2	22052017		230440	23	2	8	4	3	2
938	9	30	0	23	230440	2723212	230440	23	230440	MESSEJANA		1			7700		2	26	2	3	524305	2		23	230440	BARROSO-6050 CONJ JOAO PAULO I	6	1	2	5	1	2	4	1034	F	9	9		2780	2	22052017		230440	23	2		4	2
939	7	30	0	23	230440	7047428	230440	23	230440	JOQUEI CLUBE		1			145		2	34	1	3	999992	2	1	23	230440	GRANJA PORTUGAL-5070 MELA-MELA	5	1	2	5		2	4	1507	M	9	9		2710	2	22052017		230440	23	2	7	4	3	0
940	7	30	0	23	230440	2415631	230440	23	230440	FATIMA		1			1827		2	27	2	4	999992	0	0	23	230440	HENRIQUE JORGE-3070	3	1	2	4	1	2	3	106	F	8	8		3352	2	22052017		241445	24	3		1	0	0
941	9	30	0	23	230440	3053687	230440	23	230440	ALDEOTA		1			3371		2	37	2	4	516110	1	1	23	230440	PESQUISA		1	2		1	2	1	1530	M	9	9		3845	2	22052017		230440	23	3			2
942	8	30	0	23	230440	2723212	230440	23	230440	MESSEJANA		1			7700		2	29	2	4	999992	2		23	230440	JD DAS OLIVEIRAS-6160 TANCREDO	6	1	2	5	1	1	4	500	M	8	9		3665	2	22052017		230440	23	3		4	2	2
943	3	30	0	23	230440	3053687	230440	23	230440	ALDEOTA		1			3371		2	29	2	5				23	230440	QUINTINO CUNHA-3150 OMEGA II-	3	1	2	5	1	2	4	915	M	9	9		3585	2	22052017		230440	23	5
944	3	30	0	23	230440	7047428	230440	23	230440	JOQUEI CLUBE		1			145		2	30	1	3	999992	2	0	23	230440	BARROSO-6050 CONJ JOAO PAULO I	6	1	2	5	1	1	4	312	F	8	9		3665	2	21062017		230440	23	2		4	2	2
945	9	30	0	23	230440	2723212	230440	23	230440	MESSEJANA		1			7700		2	17	5	3	999992	1		23	230440	BARROSO-6050 CONJ JOAO PAULO I	6	1	2	4	1	1	3	1846	F	7	8		2545	2	22052017		230440	23	2	7	4	1	1
946	8	30	0	23	230440	2415631	230440	23	230440	FATIMA		1			1827		2	19	1	5	252105	0	0	23	230440	MESSEJANA-6190-TRANSF BAIRRO S	6	1	2	5	1	2	4	1109	F	9	9		2616	2	22052017		230440	23	5		4	0	0
947	5	30	0	23	230440	2611686	230440	23	230440	CENTRO		1			833		2	25	1	3	999992	2		23	230440	PASSARE-6200BARROSO 2-EXPEDIC	6	1	2	5	1	2	4	2348	F	8	9		2700	2	22052017		230440	23	2			2
948	4	30	0	23	230440	2611686	230440	23	230440	CENTRO		1			833		2	28	2	4	999992	1		23	230440	BOM JARDIM-5010 ESP SUMARE- DO	5	1	2	5	1	1	4	1347	M	9	9		3366	2	22052017		230440	23	3			1	1
949	9	30	0	23	230440	2529068	230440	23	230440	JOSE WALTER		1			440		2	21	1	2	999992	3	0	23	230440	JANGURUSSU-6150 TAMANDA-BICEL-	6	1	2	5	1	1	1	1855	F	8	9		2575	2	22052017		230440	23	1	3	4	3	3
950	9	30	0	23	230440	2482339	230440	23	230440	CONJUNTO CEARA		1		ETAPA 4	148		2	21	1	3	999992	1	0	23	230440	CANINDEZINHO-5020 SAO VICENTE	5	1	2	5	1	2	3	1516	M	9	9		3320	2	22052017		230440	23	2	7	4	1	0
951	4	30	0	23	230440	2481286	230440	23	230440	RODOLFO TEOFILO		1			S/N		2	22	5	4	999992	0	0	23	230440	DAMAS-4050	4	1	2	3	1	2	2	1450	F	6	7		1935	2	23052017		230440	23	3			0	0
952	4	30	0	23	230440	2723212	230440	23	230440	MESSEJANA		1			7700		2	24	5	3	999992	2		23	230440	LAGOA REDONDA-6170 COFECO-MOZA	6	1	2	5	1	2	4	2038	M	8	9		3275	2	23052017		230440	23	2	6	4	2
953	9	30	0	23	230440	2415631	230440	23	230440	FATIMA		1			1827		2	22	2	5	411010	0	0	23	230440	ANCURI-6040-PQ STA MARIA-PQ ST	6	1	2	4	1	2	4	1612	F	5	8		2500	2	23052017		230440	23	5		1	0	0
954	7	30	0	23	230440	3242587	230440	23	230440	SAO JOAO DO TAUAPE		1			4000		2	32	5	5	142115	1		23	230440	ANCURI-6040-PQ STA MARIA-PQ ST	6	1	2	4	1	2	3	2236	F	1	7		1460		23052017		230440	23	5			1
955	4	30	0	23	230440	2611686	230440	23	230440	CENTRO		1			833		2	31	2	4	422305			23	230440	BOM JARDIM-5010 ESP SUMARE- DO	5	1	2	5	1	2	4	644	F	9	9		3970	2	23052017		230870	23	3
956	9	30	0	23	230440	2415631	230440	23	230440	FATIMA		1			1827		2	36	2	3	763015	1	0	23	230440	CONJUNTO PALMEIRAS	6	1	2	4	1	2	4	1013	F	8	8		3350	2	23052017		230440	23	2		4	1	0
957	0	30	0	23	230440	2415631	230440	23	230440	FATIMA		1			1827		2	25	1	4	999991	2	0	23	230440	MARAPONGA-5110	5	1	2	6	1	2	4	1417	F	8	9		4080	2	23052017		230440	23	3		1	2	0
958	0	30	0	23	230440	2499363	230440	23	230440	CENTRO		1			545		2	29	1	4	999992	1	0	23	230440	SAO JOAO DO TAUAPE-2160	2	1	2	4	1	2	3	1424	F	9	10		2440	2	23052017		230440	23	3	1	4	1	0
959	7	30	0	23	230440	2499363	230440	23	230440	CENTRO		1			545		2	19	1	4	999992	0	0	23	230440	CRISTO REDENTOR-1040 COLONIA	1	1	2	5	1	2	4	1628	F	9	9		3140	2	23052017		230440	23	3		4	0	0
960	5	30	0	23	230440	2499363	230440	23	230440	CENTRO		1			545		2	27	1	4	999992	2	1	23	230440	SAO JOAO DO TAUAPE-2160	2	1	2	6	1	2	4	1730	M	9	9		2760	2	23052017		230440	23	3	1	4	3	1
961	1	30	0	23	230440	2611686	230440	23	230440	CENTRO		1			833		2	35	2	5	223605		1	23	230440	ALDEOTA2010 FAVELA DO TRILHOMA	2	1	2	4	2	2	4	319	F	9	9		2892	2	23052017		352590	35	5			1
962	5	30	0	23	230440	2497654	230440	23	230440	PAPICU		1			900		2	26	5	3	999992	5	1	23	230440	PRAIA DO FUTURO I-2150 CACA E	2	1	2	4	1	1	2	600	F	8	9		2820	2	23052017		230440	23	2		4	6	6
963	2	30	0	23	230440	2611686	230440	23	230440	CENTRO		1			833		2	21		5	251510			23	230440	CJ CEARA II-5200 ETAPA 3 5033	5	1	2	5	1	2	4	1305	M	9	9		3756	2	23052017		230440	23	4
964	3	30	0	23	230440	2562685	230440	23	230440	PIRAMBU		1			245		2	28	1			3		23	230440	CRISTO REDENTOR-1040 COLONIA	1	1	2		1	2	1	1515	M	8	9		3400		24052017		230440	23			4	3	3
965	8	30	0	23	230440	2723212	230440	23	230440	MESSEJANA		1			7700		2	27	5	4	999992	2		23	230440	CID FUNCIONARIOS-6090 LAGOA SE	6	1	2	5	1	2	3	1525	F	8	9		3265	2	24052017		231180	23	3	2	4	2
966	4	30	0	23	230440	2482339	230440	23	230440	CONJUNTO CEARA		1		ETAPA 4	148		2	23	5	4	999992	1	0	23	230440	PQ SAO JOSE-5130 FLUMINENSE-JA	5	1	2	5	1	2	2	913	F	9	9		4850	2	24052017		230120	23	3	2	4	1	0
967	6	30	0	23	230440	2481286	230440	23	230440	RODOLFO TEOFILO		1			S/N		2	16	5	4	999991	0	0	23	230440	CJ ESPERANCA-5040 ARACAPE	5	1	2	5	1	1	4	2205	F	9	9		3095	2	24052017		230440	23	3	1		0	0
968	1	30	0	23	230440	2611686	230440	23	230440	CENTRO		1			833		2	22	5	4	999992			23	230440	PESQUISA		1	2	5	1	1	3	1052	F	9	9		2980	2	24052017		230440	23	3
969	0	30	0	23	230440	2611686	230440	23	230440	CENTRO		1			833		2	27	2	4	999992	1		23	230440	ITAPERI-4100	4	1	2	5	1	1	4	1550	M	9	9		4210	2	24052017		230440	23	3			1	1
970	4	30	0	23	230440	2415631	230440	23	230440	FATIMA		1			1827		2	29	1	5	354705	0	0	23	230440	MESSEJANA-6190-TRANSF BAIRRO S	6	1	2	4	1	2	4	128	F	8	9		2490	2	24052017		230440	23	5		4	0	0
971	0	30	0	23	230440	2415631	230440	23	230440	FATIMA		1			1827		2	33	1	3	512105	1	0	23	230440	PAUPINA-6210 BAIRRO S-CONJ ALT	6	1	2	5	1	1	4	553	F	8	9		3462	2	24052017		231000	23	2		4	1	1
972	2	30	0	23	230440	2479907	230440	23	230440	CENTRO		1			1526		2	24	1	4	999992	1	0	23	230440	MARAPONGA-5110	5	1	2	5	1	2	3	38	F	8	9		3390	2	25052017		230440	23	3	3	4	1	0
973	1	30	0	23	230440	2481286	230440	23	230440	RODOLFO TEOFILO		1			S/N		2	30	1	4	513205	2	0	23	230440	ITAPERI-4100	4	1	2	5	1	2	4	1105	M	9	9		3325	2	25052017		230440	23	3	2		1	0
974	4	30	0	23	230440	7047428	230440	23	230440	JOQUEI CLUBE		1			145		2	17	1	4	999991	0	0	23	230440	CIDADE 2000-2040	2	1	2	5	1	2	4	1123	M	1	1		3655	2	25052017		230440	23	3	2	4	0	0
975	9	30	0	23	230440	3053687	230440	23	230440	ALDEOTA		1			3371		2	34	2	5	252105	1		23	230440	ALDEOTA2010 FAVELA DO TRILHOMA	2	1	2	6	1	2	4	623	M	9	10		3445	2	25052017		261160	26	5			1
976	8	30	0	23	230440	3053687	230440	23	230440	ALDEOTA		1			3371		2	33	2	5	222105			23	230440	PASSARE-6200BARROSO 2-EXPEDIC	6	1	2		1	2	1	1005	M	9	10		3215	2	25052017				5
977	7	30	0	23	230440	2481286	230440	23	230440	RODOLFO TEOFILO		1			S/N		2	23	5	4	999992	0	0	23	230440	CJ CEARA I-5030 ETAPA 1 5031 E	5	1	2	4	2	2	3	2025	M	8	9		2110	2	25052017		230440	23	2	8		0	0
978	5	30	0	23	230440	2481286	230440	23	230440	RODOLFO TEOFILO		1			S/N		2	23	5	4	999992	0	0	23	230440	CJ CEARA I-5030 ETAPA 1 5031 E	5	1	2	4	2	2	3	2026	M	8	9		2005	2	25052017		230440	23	2	8		0	0
979	6	30	0	23	230440	2481286	230440	23	230440	RODOLFO TEOFILO		1			S/N		2	22	5	4	999992	1	0	23	230440	GRANJA LISBOA-5060 SANTA CECIL	5	1	2	5	1	2	4	2305	F	9	9		3440	2	25052017		230440	23	3	1		1	0
980	9	30	0	23	230440	2415631	230440	23	230440	FATIMA		1			1827		2	24	1	4		1	0	23	230440	LUCIANO CAVALCANTE-2100 GALILE	2	1	2	5	1	2	4	1029	F	9	9		3462	2	25052017		230440	23	3		4	1	1
981	0	30	0	23	230440	2529068	230440	23	230440	JOSE WALTER		1			440		2	25	1	3	999992	1	0	23	230440	MONDUBIM-5120 ARVOREDO C INGLE	5	1	2	5	1	1	3	534	M	9	9		3625	2	25052017		230440	23	2	7	4	1	1
982	4	30	0	23	230440	2415631	230440	23	230440	FATIMA		1			1827		2	33	2	4	411005	0	1	23	230440	HENRIQUE JORGE-3070	3	1	2	5	1	2	4	924	M	9	9		3416	2	25052017		230360	23	3		1	1	1
983	8	30	0	23	230440	2415631	230440	23	230440	FATIMA		1			1827		2	36	2	5	231205	0	0	23	230440	HENRIQUE JORGE-3070	3	1	2	5	1	2	4	1453	F	7	9		4254	2	26052017		230440	23	5		1	0	0
984	4	30	0	23	230440	2529068	230440	23	230440	JOSE WALTER		1			440		2	37	1	5	331205	1	0	23	230440	JOSE WALTER-5090 NOVO RENASCER	5	1	2	4	1	2	4	1423	M	7	9		2230	2	26052017		230440	23	4		4	1	0
985	4	30	0	23	230440	2611686	230440	23	230440	CENTRO		1			833		2	29	1	5	422105			23	230440	PARANGABA-4150 OSORIO DE PAIVA	4	1	2	4	1	2	4	635	F	9	9		2584	2	26052017		230440	23	4
986	1	30	0	23	230440	2481286	230440	23	230440	RODOLFO TEOFILO		2			S/N		2	32	2	2	512110	1	0	23	230440	MONTESE-4130	4	1	2	5	1	2	4	855	M	8	9		3580	2	26052017		230440	23	1	3		1	0
987	1	30	0	23	230440	2529068	230440	23	230440	JOSE WALTER		1			440		2	27	1	4	999992	2	5	23	230440	PASSARE-6200BARROSO 2-EXPEDIC	6	1	2	4	1	1	1	1921	M	8	9		2810	2	26052017		230440	23	2	8	4	7	1
988	5	30	0	23	230440	2611686	230440	23	230440	CENTRO		1			833		2	23	1	4		2		23	230440	ALDEOTA2010 FAVELA DO TRILHOMA	2	1	2	5	1	2	3	925	F	9	9		3210	2	26052017			23	3			2
989	0	30	0	23	230440	2529068	230440	23	230440	JOSE WALTER		1			440		2	27	1	4	999992	1	1	23	230440	PQ DOIS IRMAOS-6230	6	1	2	4	1	1	4	957	F	8	9		3140	2	26052017		230040	23	3	3	4	2	1
990	6	30	0	23	230440	2611686	230440	23	230440	CENTRO		1			833		2	27	2	5	322205	1		23	230440	PESQUISA		1	2	5	1	1	4	1021	F	9	9		2908	2	26052017		230440	23	4			1	1
991	6	30	0	23	230440	2481286	230440	23	230440	RODOLFO TEOFILO		1			S/N		2	29	5	2	512120	3	0	23	230440	BELA VISTA-3040	3	1	2	5	1	1	2	838	M	9	9		2570	2	26052017		230440	23	1	1		3	2
992	6	30	0	23	230440	2499363	230440	23	230440	CENTRO		1			545		2	36	1	3	999992	6	0	23	230440	PQ DOIS IRMAOS-6230	6	1	2	5	1	2	4	135	M	8	9		4850	2	26052017		230440	23	2		4	6	6
993	8	30	0	23	230440	2611686	230440	23	230440	CENTRO		1			833		2	42	2	5	231205	2		23	230440	PESQUISA		1	2	5	1	2	4	1457	F	9	9		3474	2	26052017		230020	23	5			2
994	9	30	0	23	230440	2481286	230440	23	230440	RODOLFO TEOFILO		1			S/N		2	32	1	4	763010	2	0	23	230440	CANINDEZINHO-5020 SAO VICENTE	5	1	2	5	1	2	4	1643	F	8	9		3705	2	26052017		230280	23	3	1		2	0
995	2	30	0	23	230440	2529068	230440	23	230440	JOSE WALTER		1			440		2	36	1	4	763010	1	1	23	230440	JD CEARENSE-5080	5	1	2	5	1	2	4	1555	M	8	9		2865	2	26052017		230440	23	3	3	4	2	0
996	3	30	0	23	230440	2529068	230440	23	230440	JOSE WALTER		1			440		2	34	1	2	999992	5	0	23	230440	MONDUBIM-5120 ARVOREDO C INGLE	5	1	2	5	1	1	3	820	F	9	9		2945	2	26052017		230440	23	1	1	4	5	5
997	2	30	0	23	230440	2529068	230440	23	230440	JOSE WALTER		1			440		2	27	1	4		2	0	23	230440	JANGURUSSU-6150 TAMANDA-BICEL-	6	1	2	4	1	2	4	1750	M	8	9		3550	2	26052017		230440	23	2	8	4	2	0
998	6	30	0	23	230440	2481286	230440	23	230440	RODOLFO TEOFILO		1			S/N		2	18	5	3	999991	0	0	23	230440	MESSEJANA-6190-TRANSF BAIRRO S	6	1	2	4	1	1	3	726	F	7	8		2740	2	26052017		230440	23	2	7		0	0
999	0	30	0	23	230440	2481286	230440	23	230440	RODOLFO TEOFILO		1			S/N		2	16	5	3	999992	0	0	23	230440	SIQUEIRA-5150 JATOBA	5	1	2	5	1	1	3	740	M	8	9		2975	2	27052017		230440	23	2	6		0	0
1000	9	30	0	23	230440	2482339	230440	23	230440	CONJUNTO CEARA		1		ETAPA 4	148		2	15	1	3	512120	1	0	23	230440	BOM JARDIM-5010 ESP SUMARE- DO	5	1	2	5	1	1	9	440	F	8	9		2950	2	27052017		230440	23	2	5	4	1	1
1001	0	30	0	23	230440	2481286	230440	23	230440	RODOLFO TEOFILO		1			S/N		2	16	5	3	999992	0	0	23	230440	MONTESE-4130	4	1	2	4	1	1	3	949	F	8	8		2920	2	29052017		230440	23	2	7		0	0
1002	1	30	0	23	230440	2723212	230440	23	230440	MESSEJANA		1			7700		2	23	5	4	411010			23	230440	BARROSO-6050 CONJ JOAO PAULO I	6	1	2	4	2	2	1	630	F	6	8		2585	2	29052017		230440	23	3		4
1003	5	30	0	23	230440	7047428	230440	23	230440	JOQUEI CLUBE		1			145		2	21	1	3	999992	1	0	23	230440	JOSE WALTER-5090 NOVO RENASCER	5	1	2	5	1	1	3	1628	M	9	9		3890	2	29052017		230440	23	1	4	4	1	0
1004	8	30	0	23	230440	2723212	230440	23	230440	MESSEJANA		1			7700		2	16	5	4	999992			23	230440	SABIAGUABA-6260 ABREULANDIA	6	1	2	5	1	2	3	613	F	8	9		3360	2	29052017		230440	23	2	8	4
1005	6	30	0	23	230440	2497654	230440	23	230440	PAPICU		1			900		2	20	1	4	999992			23	230440	CIDADE 2000-2040	2	1	2	5	1	2	3	1733	M	9	9		3606	2	29052017		211130	21	2	8	4
1006	5	30	0	23	230440	2497654	230440	23	230440	PAPICU		1			900		2	28	1	2	999992	1	1	23	230440	VICENTE PINZON-2190 CASTELO EN	2	1	2	5	1	2	1	612	F	8	9		2478	2	29052017		230440	23	1		4	2	0
1007	2	30	0	23	230440	2529068	230440	23	230440	JOSE WALTER		1			440		2	17	1	4	999992	0	0	23	230440	PASSARE-6200BARROSO 2-EXPEDIC	6	1	2	5	1	1	4	1706	M	9	9		3945	1	29052017	Q668	230440	23	2	8	4	0	0
1008	0	30	0	23	230440	2723212	230440	23	230440	MESSEJANA		1			7700		2	20	5	4		1		23	230440	BARRA DO CEARA-1020 BEIRA RIO-	1	1	2	5	1	2	4	1447	M	9	9		3520	2	30052017		230440	23	2	8	4	1
1009	4	30	0	23	230440	2651351	230440	23	230440	VILA VELHA		1		CONJ NOVA ASSUNCAO	1130		2	25	1	3	999992	2	1	23	230440	QUINTINO CUNHA-3150 OMEGA II-	3	1	2	5	1	2	4	1153	M	9	9		3650	2	30052017		230440	23	2	6	4	3	1
1010	6	30	0	23	230440	2651351	230440	23	230440	VILA VELHA		1		CONJ NOVA ASSUNCAO	1130		2	17	1	4	999992			23	230440	BARRA DO CEARA-1020 BEIRA RIO-	1	1	2	5	1	1	4	853	M	8	9		3385	2	30052017		230440	23	2	8	4
1011	4	30	0	23	230440	3242587	230440	23	230440	SAO JOAO DO TAUAPE		1			4000		2	30	2	5	354705	1		23	230440	SERRINHA-4170 VILA BETANIA	4	1	2	5	1	2	4	1219	M	9	10		3045		30052017		230440	23	4			1
1012	8	30	0	23	230440	7047428	230440	23	230440	JOQUEI CLUBE		1			145		2	16	1	3	999992	0	0	23	230440	JANGURUSSU-6150 TAMANDA-BICEL-	6	1	2	5	1	1	4	1900	M	8	9		2670	2	20062017		230440	23	2		4	0	0
1013	3	30	0	23	230440	2529068	230440	23	230440	JOSE WALTER		1			440		2	23	1	4	521115	1	1	23	230440	SERRINHA-4170 VILA BETANIA	4	1	2	5	1	2	4	12	M	8	9		3860	2	30052017		230440	23	2	8	4	2	0
1014	9	30	0	23	230440	2529068	230440	23	230440	JOSE WALTER		1			440		2	34	1	3	999992	5	0	23	230440	JANGURUSSU-6150 TAMANDA-BICEL-	6	1	2	5	1	1	3	2030	F	9	9		3210	2	4092017		230440	23	2	6	4	5	5
1015	8	30	0	23	230440	2529068	230440	23	230440	JOSE WALTER		1			440		2	21	1	3	999992	1	0	23	230440	SIQUEIRA-5150 JATOBA	5	1	2	5	1	2	4	1011	F	9	9		2900	2	30052017		230440	23	2	7	4	1	0
1016	7	30	0	23	230440	2482339	230440	23	230440	CONJUNTO CEARA		1		ETAPA 4	148		2	31	1	4	999992	3	0	23	230440	GRANJA LISBOA-5060 SANTA CECIL	5	1	2	5	1	1	4	44	F	8	9		3300	2	30052017		230440	23	3	3	4	3	3
1017	5	30	0	23	230440	2723212	230440	23	230440	MESSEJANA		1			7700		2	17	5	4	999991			23	230440	CURIO-6110 CONJ S MIGUEL-PQ S	6	1	2	5	1	2	2	2025	M	8	9		2900	2	31052017		230440	23	3	1	4
1018	0	30	0	23	230440	3394514	230440	23	230440	ALDEOTA		1			1168		2	36	2	5	239415		1	23	230440	LAGOA REDONDA-6170 COFECO-MOZA	6	1	2	5	1	2	4	705	F	9	9		3860	2	31052017		355030	35	5			1
1019	5	30	0	23	230440	2481286	230440	23	230440	RODOLFO TEOFILO		1			S/N		2	29	2	4	999992	2	0	23	230440	SIQUEIRA-5150 JATOBA	5	1	2	5	1	1	3	1411	F	8	9		3500	2	31052017		230440	23	3	2		2	2
1020	6	30	0	23	230440	2497654	230440	23	230440	PAPICU		1			900		2	31	5	4	516205		1	23	230440	CAIS DO PORTO-2020 SERVILUZ- F	2	1	2	5	1	1	4	808	M	9	9		3050	2	31052017		210450	21	3	3	4	1
1021	7	30	0	23	230440	2529068	230440	23	230440	JOSE WALTER		1			440		2	31	2	4	516110	3	0	23	230440	JOSE WALTER-5090 NOVO RENASCER	5	1	2	4	1	2	4	1530	F	9	9		3950	2	4092017		430210	43	2	8	4	3	3
1022	6	30	0	23	230440	2529068	230440	23	230440	JOSE WALTER		1			440		2	34	1	4	999992	0	0	23	230440	ITAPERI-4100	4	1	2	5	1	2	4	1200	F	9	9		3410	2	31052017		231330	23	3	3	4	0	0
1023	0	30	0	23	230440	2723212	230440	23	230440	MESSEJANA		1			7700		2	30	2	4				23	230440	LAGOA REDONDA-6170 COFECO-MOZA	6	1	2	5	1	2	4	920	M	7	9		3085	2	31052017		230440	23	3	3	4
1024	9	30	0	23	230440	3394514	230440	23	230440	ALDEOTA		1			1168		2	37	2	5	251510			23	230440	FATIMA-4080	4	1	2	5	1	2	3	1438	M	9	9		3945	2	31052017		261160	26	5
1025	9	30	0	23	230440	3394514	230440	23	230440	ALDEOTA		1			1168		2	38	2	4	516110			23	230440	MONTESE-4130	4	1	2	5	1	2	4	700	M	9	9		3065	2	1062017		230980	23	2	8
1026	2	30	0	23	230440	2529068	230440	23	230440	JOSE WALTER		1			440		2	24	1	4	999992	1	1	23	230440	SERRINHA-4170 VILA BETANIA	4	1	2	5	1	2	4	2348	F	6	9		2420	2	1062017		130260	13	3	1	4	2	0
1027	8	30	0	23	230440	2529068	230440	23	230440	JOSE WALTER		1			440		2	15	1	3	999992	0	1	23	230440	MARAPONGA-5110	5	1	2	5	1	2	3	2031	F	9	9		2960	2	1062017		230440	23	1	4	4	1	0
1028	7	30	0	23	230440	2499363	230440	23	230440	CENTRO		1			545		2	42	1	3	999992	3	1	23	230440	VILA PERI-4190 VILA PERY	4	1	2	5	1	1	3	1557	M	8	9		3075	2	2062017		230440	23	2	5	4	4	4
1029	3	30	0	23	230440	2499363	230440	23	230440	CENTRO		1			545		2	33	1	4	524205	1	0	23	230440	GRANJA PORTUGAL-5070 MELA-MELA	5	1	2	5	1	2	3	1653	F	7	9		4155	2	2062017		230020	23	3		4	1	0
1030	2	30	0	23	230440	3053687	230440	23	230440	ALDEOTA		1			3371		2	35	2	5	221105	1	1	23	230440	PESQUISA		1	2	5	1	2	1	750	F	8	9		2940		2062017		230440	23	5			2
1031	8	30	0	23	230440	7047428	230440	23	230440	JOQUEI CLUBE		1			145		2	32	1	4	421105	0	0	23	230440	PQ SAO JOSE-5130 FLUMINENSE-JA	5	1	2	5	1	2	4	1528	F	9	9		3690	2	2062017		230380	23	3		4	0	0
1032	1	30	0	23	230440	2481286	230440	23	230440	RODOLFO TEOFILO		1			S/N		2	30	5	3	999992	3	0	23	230440	BELA VISTA-3040	3	1	2	5	1	2	4	1040	F	9	9		3195	2	2062017		230440	23	2	5		3	0
1033	0	30	0	23	230440	3053687	230440	23	230440	ALDEOTA		1			3371		2	28	2	5	241005			23	230440	PESQUISA		1	2	5	1	2	1	1441	M	9	10		2990	2	2062017		230440	23	5
1034	8	30	0	23	230440	3053687	230440	23	230440	ALDEOTA		1			3371		2	33	1	4	521110	1		23	230440	PASSARE-6200BARROSO 2-EXPEDIC	6	1	2		1	2	1	1900	F	8	9		2885	2	2062017			23	3			1
1035	1	30	0	23	230440	2499363	230440	23	230440	CENTRO		1			545		2	33	2	5	515105	0	0	23	230440	FARIAS BRITO-1050 OTAVIO BONFI	1	1	2	5	1	2	4	1810	F	9	9		3020	2	2062017			23	5		4	0	0
1036	3	30	0	23	230440	3053687	230440	23	230440	ALDEOTA		1			3371		2	35	2	5	221105	1		23	230440	FATIMA-4080	4	1	2	4	1	2	4	1240	F	9	10		2665		2062017		230440	23	5
1037	3	30	0	23	230440	3053687	230440	23	230440	ALDEOTA		1			3371		2	31	2	5	214105	1		23	230440	ALDEOTA2010 FAVELA DO TRILHOMA	2	1	2		1	2	4	2020	F	9	10		3070		2062017		261160	26	5			1
1038	8	30	0	23	230440	3053687	230440	23	230440	ALDEOTA		1			3371		2	29	2	5	262105			23	230440	PESQUISA		1	2		1	2	4	745	F	9	9		3195		2062017		231140	23	5
1039	1	30	0	23	230440	2482339	230440	23	230440	CONJUNTO CEARA		1		ETAPA 4	148		2	18	5	3	999992	1	0	23	230440	BOM JARDIM-5010 ESP SUMARE- DO	5	1	2	5	1	1	3	618	M	9	9		3060	2	3062017		230440	23	2	6	4	1	1
1040	3	30	0	23	230440	2482339	230440	23	230440	CONJUNTO CEARA		1		ETAPA 4	148		2	22	1	4	512120	1	0	23	230440	GRANJA PORTUGAL-5070 MELA-MELA	5	1	2	5	1	2	3	1015	F	9	9		2675	2	3062017		230440	23	2	8	4	1	1
1041	0	30	0	23	230440	7047428	230440	23	230440	JOQUEI CLUBE		1			145		2	40	2	3	999992	1	1	23	230440	PQ DOIS IRMAOS-6230	6	1	2	5	1	2	4	2333	F	9	9		4215	2	18072017		231340	23	1	4	4	2	1
1042	7	30	0	23	230440	2528711	230440	23	230440	CENTRO		1			1722		2	22	5	4		0	0	23	230440	GRANJA LISBOA-5060 SANTA CECIL	5	1	2	5	1	2	4	1356	M	8	9		3460	2	12062017		230440	23	3		4	0	0
1043	0	30	0	23	230440	2481286	230440	23	230440	RODOLFO TEOFILO		1			S/N		2	29	5	4	763015	1	0	23	230440	BELA VISTA-3040	3	1	2	5	1	2	4	1440	F	9	9		3475	2	5062017		230440	23	2	8		1	0
1044	7	30	0	23	230440	2481286	230440	23	230440	RODOLFO TEOFILO		1			S/N		2	22	5	4	354705	1	1	23	230440	COUTO FERNANDES-4040	4	1	2	5	1	2	4	1929	M	8	8		2865	2	5062017		230440	23	3	1		2	1
1045	9	30	0	23	230440	3242587	230440	23	230440	SAO JOAO DO TAUAPE		1			4000		2	20	1	5	999991			23	230440	CONJUNTO PALMEIRAS	6	1	2	5	1	1	4	1037	M	8	9		3405		5062017		230440	23	4
1046	9	30	0	23	230440	2529068	230440	23	230440	JOSE WALTER		1			440		2	17	1	3	999992	0	0	23	230440	JANGURUSSU-6150 TAMANDA-BICEL-	6	1	2	5	1	2	3	2050	F	8	9		3085	2	5062017		230440	23	2	7	4	0	0
1047	2	30	0	23	230440	2611686	230440	23	230440	CENTRO		1			833		2	31	2	5	252105	1		23	230440	PESQUISA		1	2	5	1	2	4	618	M	9	9		3480	2	5062017		261160	26	5			1
1048	2	30	0	23	230440	2529068	230440	23	230440	JOSE WALTER		1			440		2	29	1	4	999992	0	0	23	230440	ITAPERI-4100	4	1	2	5	1	1	3	20	F	9	9		3190	2	5062017		230440	23	3	3	4	0	0
1049	3	30	0	23	230440	3242587	230440	23	230440	SAO JOAO DO TAUAPE		1			4000		2	33	2	5	223505	1		23	230440	DIONISIO TORRES-2060	2	1	2	5	1	2	4	529	M	8	9		3280		5062017		230440	23	5			1
1050	1	30	0	23	230440	3242587	230440	23	230440	SAO JOAO DO TAUAPE		1			4000		2	34	2	5	252540			23	230440	ALDEOTA2010 FAVELA DO TRILHOMA	2	1	2	5	1	2	4	855	F	8	9		4125		5062017		230440	23	5
1051	0	30	0	23	230440	2529068	230440	23	230440	JOSE WALTER		1			440		2	21	1	3	999992	2	3	23	230440	PASSARE-6200BARROSO 2-EXPEDIC	6	1	2	5	1	1	3	358	M	9	9		3060	2	5062017		230440	23	2	7	4	5	1
1052	9	30	0	23	230440	2479907	230440	23	230440	CENTRO		1			1526		2	28	1	4	999992			23	230440	ALAGADICO NOVO-6020 PRESIDENTE	6	1	2		1	2	4	1640	M	9	9		3720	2	6062017		230440	23	3	3	4
1053	2	30	0	23	230440	2481286	230440	23	230440	RODOLFO TEOFILO		1			S/N		2	15	5	3	999992	0	2	23	230440	PLANALTO AIRTON SENNA-5122 PAN	5	1	2	5	1	1	4	550	F	8	9		3665	2	6062017		230440	23	2	6		2	0
1054	5	30	0	23	230440	2481286	230440	23	230440	RODOLFO TEOFILO		1			S/N		2	17	2	4	999992	0	0	23	230440	CONJUNTO PALMEIRAS	6	1	2	4	1	2	3	847	M	9	9		2585	2	6062017		230440	23	3	3		0	0
1055	0	30	0	23	230440	2651351	230440	23	230440	VILA VELHA		1		CONJ NOVA ASSUNCAO	1130		2	25	1	3	999992	2	0	23	230440	ANTONIO BEZERRA-3020-CACHOEIRI	3	1	2	5	1	1	3	1930	M	9	9		2830	2	6062017		230440	23	1	4		2	2
1056	0	30	0	23	230440	2481286	230440	23	230440	RODOLFO TEOFILO		1			S/N		2	35	5	4	521110	0	0	23	230440	BOM SUCESSO-3050 PEDREIRA	3	1	2	5	1	1	3	738	F	9	9		2530	2	6062017		230440	23	3	3		0	0
1057	7	30	0	23	230440	2723212	230440	23	230440	MESSEJANA		1			7700		2	34	5	5	252305	1	0	23	230440	MESSEJANA-6190-TRANSF BAIRRO S	6	1	2	5	1	2	4	1634	F	9	9		3690	2	6062017		230440	23	5		4	1	1
1058	9	30	0	23	230440	2723212	230440	23	230440	MESSEJANA		1			7700		2	30	5	4	999992	1	0	23	230440	CAJAZEIRAS-6060	6	1	2	4	1	1	4	2334	F	8	9		2360	2	6062017		231410	23	3	3	4	1	0
1059	9	30	0	23	230440	2529068	230440	23	230440	JOSE WALTER		1			440		2	29	1	3	999992	1	1	23	230440	PLANALTO AIRTON SENNA-5122 PAN	5	1	2	4	1	2	2	1705	M	9	9		2270	2	6062017		355030	35	2	7	4	2	0
1060	6	30	0	23	230440	2723212	230440	23	230440	MESSEJANA		1			7700		2	33	5	4	999992	1	0	23	230440	PQ IRACEMA-6240	6	1	2	5	1	1	3	1320	M	9	9		3300	2	6062017		230960	23	3	3	4	1	1
1061	3	30	0	23	230440	2529068	230440	23	230440	JOSE WALTER		1			440		2	25	1	4	999992	0	0	23	230440	BARROSO-6050 CONJ JOAO PAULO I	6	1	2	5	1	1	4	523	M	9	9		3480	2	6062017		230330	23	2	8	4	0	0
1062	5	30	0	23	230440	2723212	230440	23	230440	MESSEJANA		1			7700		2	33	5	3	999992	3	0	23	230440	LAGOA REDONDA-6170 COFECO-MOZA	6	1	2	5	1	1	2	425	M	8	9		3930	2	6062017		230440	23	2	6	4	3	3
1063	1	30	0	23	230440	2497654	230440	23	230440	PAPICU		1			900		2	20	5	2	999992	1	0	23	230440	PAPICU-2140 GIEBA- VERDES MARE	2	1	2	5	1	1	4	444	M	9	10		2774	2	6062017		230440	23	1		4	1	1
1064	8	30	0	23	230440	2651351	230440	23	230440	VILA VELHA		1		CONJ NOVA ASSUNCAO	1130		2	30	1	4	999992	2	0	23	230440	BARRA DO CEARA-1020 BEIRA RIO-	1	1	2	5			3	1444	M	8	8		3120	2	6062017		230440	23	3		4	2	2
1065	4	30	0	23	230440	2651351	230440	23	230440	VILA VELHA		1		CONJ NOVA ASSUNCAO	1130		2	19	1	4	999992			23	230440	QUINTINO CUNHA-3150 OMEGA II-	3	1	2	5	1	2	4	1643	F	8	9		4100	2	6062017		230440	23	3	1	4
1066	2	30	0	23	230440	2651351	230440	23	230440	VILA VELHA		1		CONJ NOVA ASSUNCAO	1130		2	32	1	4	421125	1	0	23	230440	QUINTINO CUNHA-3150 OMEGA II-	3	1	2	6	1	2	4	1753	M	9	10		3610	2	6062017		230440	23	3		4	1	0
1067	5	30	0	23	230440	2651351	230440	23	230440	VILA VELHA		1		CONJ NOVA ASSUNCAO	1130		2	27	1	3	999992	2		23	230440	FLORESTA-1060	1	1	2		1	1	4	655	M	8	8		3350	2	7062017		230440	23	2	6		2	2
1068	3	30	0	23	230440	2651351	230440	23	230440	VILA VELHA		1		CONJ NOVA ASSUNCAO	1130		2	17	1	4	999992	1		23	230440	QUINTINO CUNHA-3150 OMEGA II-	3	1	2		1	2	4	917	F	8	9		3180	2	7062017		230440	23	3	1	4	1
1069	2	30	0	23	230440	2611686	230440	23	230440	CENTRO		1			833		2	30	1	4	999992			23	230440	JD DAS OLIVEIRAS-6160 TANCREDO	6	1	2	5	1	1	4	1748	M	8	9		3010	2	7062017		230440	23	3
1070	8	30	0	23	230440	2529068	230440	23	230440	JOSE WALTER		1			440		2	28	1	4	999992	1	0	23	230440	CID FUNCIONARIOS-6090 LAGOA SE	6	1	2	5	1	1	4	2021	M	7	8		3690	2	7062017		230440	23	2	8	4	1	1
1071	0	30	0	23	230440	2529068	230440	23	230440	JOSE WALTER		1			440		2	21	1	4	999992	0	1	23	230440	CONJUNTO PALMEIRAS	6	1	2	5	1	1	4	1149	F	8	9		3165	2	7062017		230440	23	3	2	4	1	0
1072	5	30	0	23	230440	2529068	230440	23	230440	JOSE WALTER		1			440		2	26	1	4	999992	1	0	23	230440	CONJUNTO PALMEIRAS	6	1	2	6	1	1	3	2055	M	9	9		3615	2	7062017		230640	23	2	8	4	1	1
1073	3	30	0	23	230440	7047428	230440	23	230440	JOQUEI CLUBE		1			145		2	19	1	4	999992	1	0	23	230440	PRAIA DO FUTURO I-2150 CACA E	2	1	2	5	1	2	3	1554	F	9	9		3440	2	18072017		231030	23	3		4	1	0
1074	6	30	0	23	230440	2481286	230440	23	230440	RODOLFO TEOFILO		1			S/N		2	33	1	4	999992	2	1	23	230440	PESQUISA		1	2	5	1	2	4	2225	F	7	9		3660	2	7062017		230440	23	3			3	1
1075	1	30	0	23	230440	2562685	230440	23	230440	PIRAMBU		1			245		2	33	1		999992	1	2	23	230440			1	2		1	2	4	1200	M	8	9		3250		7062017		230440	23			4	3	0
1076	7	30	0	23	230440	2481286	230440	23	230440	RODOLFO TEOFILO		1			S/N		2	32	1	4	999992	4	3	23	230440	JD AMERICA-4110	4	1	2	5	1	1	4	1130	M	8	8		4205	2	7062017		230440	23	3	1		7	3
1077	2	30	0	23	230440	2481286	230440	23	230440	RODOLFO TEOFILO		1			S/N		2	35	1	4	521110	5	1	23	230440	BOM SUCESSO-3050 PEDREIRA	3	1	2	4	1	1	2	1907	F	7	8		2280	2	7062017		230440	23	3			6	5
1078	3	30	0	23	230440	2481286	230440	23	230440	RODOLFO TEOFILO		1			S/N		2	29	5	5	239415	0	1	23	230440	DE LOURDES	2	1	2	5	1	2	3	1742	M	9	9		2820	2	7062017		230440	23	4			1	0
1079	1	30	0	23	230440	2529068	230440	23	230440	JOSE WALTER		1			440		2	20	1	4	999992	0	0	23	230440	CASTELAO-6080 ALTO DA PAZ-ITAP	6	1	2	5	1	2	4	2230	M	9	10		2830	2	7062017		230440	23	3	1	4	0	0
1080	5	30	0	23	230440	2651351	230440	23	230440	VILA VELHA		1		CONJ NOVA ASSUNCAO	1130		2	32	1	4	999992			23	230440	BARRA DO CEARA-1020 BEIRA RIO-	1	1	2	5	1	2	2	1020	M	8	9		3210	2	7062017		230440	23	3	2	4
1081	0	30	0	23	230440	2651351	230440	23	230440	VILA VELHA		1		CONJ NOVA ASSUNCAO	1130		2	20	2	4	999992			23	230440	BARRA DO CEARA-1020 BEIRA RIO-	1	1	2	5	1	2	4	1203	F	9	9		2925	2	7062017		230260	23	3
1082	5	30	0	23	230440	2651351	230440	23	230440	VILA VELHA		1		CONJ NOVA ASSUNCAO	1130		2	34	1	4	999992	2	3	23	230440	QUINTINO CUNHA-3150 OMEGA II-	3	1	2	5	1	2	4	1703	M	8	9		3050	2	7062017		230440	23	3			5	2
1083	7	30	0	23	230440	2611686	230440	23	230440	CENTRO		1			833		2	21	1	5	411010			23	230440	MONDUBIM-5120 ARVOREDO C INGLE	5	1	2	5	1	1	4	938	M	9	9		3300	2	7062017		230210	23	4
1084	8	30	0	23	230440	2499363	230440	23	230440	CENTRO		1			545		2	22	2	3	999992	2	1	23	230440	NAO CADASTRADO		1	2	5	1	1	4	236	M	9	10		3740	2	7062017		230440	23	2	7	4	3	2
1085	9	30	0	23	230440	2499363	230440	23	230440	CENTRO		1			545		2	20	1	3	999992	0	0	23	230440	MANOEL SATIRO-5100 STO ANTONIO	5	1	2	5	1	2	4	1453	M	9	9		3435	2	7062017		230440	23	2		4	0	0
1086	4	30	0	23	230440	2481286	230440	23	230440	RODOLFO TEOFILO		1			S/N		2	35	5	4	999992	6	0	23	230440	DAMAS-4050	4	1	2	5	1	1	3	1115	F	8	9		3145	2	8062017		230440	23	2	8		6	6
1087	6	30	0	23	230440	2481286	230440	23	230440	RODOLFO TEOFILO		1			S/N		2	29	5	4	999992	2	0	23	230440	MONDUBIM-5120 ARVOREDO C INGLE	5	1	2	5	1	1	4	401	M	5	7		2520	2	8062017		230770	23	3	1		2	2
1088	7	30	0	23	230440	2651351	230440	23	230440	VILA VELHA		1		CONJ NOVA ASSUNCAO	1130		2	18	1	3	999992			23	230440	QUINTINO CUNHA-3150 OMEGA II-	3	1	2	5	1	2	2	1627	F	9	9		3230	2	8062017		230440	23	2	5	4
1089	8	30	0	23	230440	2651351	230440	23	230440	VILA VELHA		1		CONJ NOVA ASSUNCAO	1130		2	19	1	5	999992			23	230440	JD GUANABARA-1080 ITAPARICA	1	1	2	5	1	1	3	250	M	5	8		305	2	8062017		230440	23	4		4
1090	5	30	0	23	230440	3242587	230440	23	230440	SAO JOAO DO TAUAPE		1			4000		2	25	2	5	241005			23	230440	COCO-2050	2	1	2	5	1	2	3	2328	F	4	8		3420		19072017		230440	23	5
1091	2	30	0	23	230440	2481286	230440	23	230440	RODOLFO TEOFILO		1			S/N		2	34	5	4	999992	1	3	23	230440	PQ ARAXA-3110	3	1	2	4	1	1	4	441	M	9	9		2500	2	8062017		230440	23	3	3		4	1
1092	2	30	0	23	230440	2529068	230440	23	230440	JOSE WALTER		1			440		2	32	1	3	999992	3	0	23	230440	BARROSO-6050 CONJ JOAO PAULO I	6	1	2	5	1	1	4	213	F	9	9		2490	2	8062017		230440	23	2	5	4	3	3
1093	0	30	0	23	230440	2499363	230440	23	230440	CENTRO		1			545		2	27	2	4	999992	2	0	23	230440	CANINDEZINHO-5020 SAO VICENTE	5	1	2	5	1	2	3	2005	M	9	10		3175	2	8062017		230280	23	3	2	4	2	0
1094	9	30	0	23	230440	2723212	230440	23	230440	MESSEJANA		1			7700		2	16	5	4	999991	0	1	23	230440	PEDRAS-6220 - CAJUEIRO TORTO-B	6	1	2	5	1	1	3	1407	F	9	9		3025	2	8062017		230440	23	2	8	4	1	0
1095	9	30	0	23	230440	2529068	230440	23	230440	JOSE WALTER		1			440		2	33	1	3	999992	5	0	23	230440	PQ DOIS IRMAOS-6230	6	1	2	5	1	1	4	1201	M	7	9		3105	2	8062017		230440	23	2	5	4	5	5
1096	6	30	0	23	230440	2611686	230440	23	230440	CENTRO		1			833		2	28	2	4	999992	1		23	230440	PICI-3130 PLANALTO PICI	3	1	2	5	1	2	4	2324	F	9	9		3090	2	8062017		230440	23	3			1
1097	9	30	0	23	230440	2529068	230440	23	230440	JOSE WALTER		1			440		2	29	1	4	413205	2	1	23	230440	MONDUBIM-5120 ARVOREDO C INGLE	5	1	2	5	1	1	2	1057	F	8	9		2700	2	8062017		230440	23	3	3	4	3	2
1098	0	30	0	23	230440	2651351	230440	23	230440	VILA VELHA		1		CONJ NOVA ASSUNCAO	1130		2	27	1	4				23	230440	FARIAS BRITO-1050 OTAVIO BONFI	1	1	2		1	1	2	1847	F	6	9		3620		8062017		230440	23	3		4
1099	4	30	0	23	230440	2651351	230440	23	230440	VILA VELHA		1		CONJ NOVA ASSUNCAO	1130		2	30	2	4	763010		1	23	230440	CRISTO REDENTOR-1040 COLONIA	1	1	2		1	2	4	1005	F	7	9		3795		8062017		230440	23	3	1		1
1100	1	30	0	23	230440	2723212	230440	23	230440	MESSEJANA		1			7700		2	21	5	4	999992	0	0	23	230440	VILA UNIAO-4180	4	1	2	5	1	2	4	2107	M	8	9		3155	2	8062017		230440	23	3	3	4	0	0
1101	1	30	0	23	230440	2499363	230440	23	230440	CENTRO		1			545		2	18	1	4	999991	0	0	23	230440	BARRA DO CEARA-1020 BEIRA RIO-	1	1	2	5	1	2	4	1700	M	9	9		2570	2	8062017		230440	23	3	1	4	0	0
1102	2	30	0	23	230440	2482339	230440	23	230440	CONJUNTO CEARA		1		ETAPA 4	148		2	31	5	4	999992	1	0	23	230440	GRANJA PORTUGAL-5070 MELA-MELA	5	1	2	5	1	2	4	1731	F	7	9		4930	2	8062017		230580	23	3	3	4	1	0
1103	7	30	0	23	230440	2723212	230440	23	230440	MESSEJANA		1			7700		2	27	5	4	999992	1	1	23	230440	EDSON QUEIROZ-6130 AGUA FRIA-	6	1	2	5	1	1	4	749	M	8	9		3875	2	8062017		230640	23	2	8	4	2	1
1104	5	30	0	23	230440	2482339	230440	23	230440	CONJUNTO CEARA		1		ETAPA 4	148		2	19	1	3	999992	2	0	23	230440	GRANJA PORTUGAL-5070 MELA-MELA	5	1	2	5	1	1	4	1539	M	9	9		3590	2	8062017		230440	23	2	7	4	2	2
1105	2	30	0	23	230440	2482339	230440	23	230440	CONJUNTO CEARA		1		ETAPA 4	148		2	22	1	4	999992	0	0	23	230440	GRANJA LISBOA-5060 SANTA CECIL	5	1	2	5	1	1	3	1855	M	8	9		3400	2	8062017		240810	24	2	8	4	0	0
1106	3	30	0	23	230440	2482339	230440	23	230440	CONJUNTO CEARA		1		ETAPA 4	148		2	18	1	3	999992	0	0	23	230440	COUTO FERNANDES-4040	4	1	2	5	1	1	4	222	M	8	9		2955	2	8062017		230440	23	2	5	4	0	0
1107	6	30	0	23	230440	2479907	230440	23	230440	CENTRO		1			1526		2	27	1	4	999992	0	0	23	230440	MESSEJANA-6190-TRANSF BAIRRO S	6	1	2	5	1	1	3	818	F	9	10		3042	2	9062017		230440	23	3	2	4	0	0
1108	6	30	0	23	230440	2479907	230440	23	230440	CENTRO		1			1526		2	35	2	5	252105	0	0	23	230440	MESSEJANA-6190-TRANSF BAIRRO S	6	1	2	3	1	2	4	1432	M	9	10		4710	2	9062017		230440	23	5		4	0	0
1109	4	30	0	23	230440	2529068	230440	23	230440	JOSE WALTER		1			440		2	20	1	4	999992	0	1	23	230440	SERRINHA-4170 VILA BETANIA	4	1	2	5	1	2	4	1054	F	9	9		3320	2	9062017		230440	23	2	8	4	1	0
1110	4	30	0	23	230440	2651351	230440	23	230440	VILA VELHA		1		CONJ NOVA ASSUNCAO	1130		2	21	1	3	999992			23	230440	QUINTINO CUNHA-3150 OMEGA II-	3	1	2		1	1	2	738	F	8	9		2565	2	9062017		230440	23	2	7	4
1111	7	30	0	23	230440	3394514	230440	23	230440	ALDEOTA		1			1168		2	39	1	5	239415	1		23	230440	CENTRO2030	2	1	2	5	1	2	4	530	F	9	9		3835	2	9062017		230240	23	5			1
1112	6	30	0	23	230440	2529068	230440	23	230440	JOSE WALTER		1			440		2	22	1	4	999992	0	0	23	230440	DENDE-4070	4	1	2	5	1	1	3	131	M	9	9		3090	2	9062017		230440	23	2	8	4	0	0
1113	5	30	0	23	230440	2479907	230440	23	230440	CENTRO		1			1526		2	19	1	4	999992			23	230440	DIAS MACEDO-6120 RENASCER- SID	6	1	2		1	1	3	1414	M	8	9		3732	2	9062017		230440	23	3	1	4
1114	5	30	0	23	230440	2499363	230440	23	230440	CENTRO		1			545		2	26	5	1	999992	6	0	23	230440	ALTO DA BALANCA-6030 ALTO DA B	6	1	2	5	1	1	2	2149	F	8	9		3145	2	9062017		230440	23	0		4	6	6
1115	0	30	0	23	230440	2499363	230440	23	230440	CENTRO		1			545		2	28	4	4	516110	1	1	23	230440	JACARECANGA-1070 MORRO DO OURO	1	1	2	4	1	1	3	630	F	9	9		2385	2	9062017		230440	23	3	3	4	2	1
1116	7	30	0	23	230440	2529068	230440	23	230440	JOSE WALTER		1			440		2	22	1	4	999992	1	2	23	230440	CANINDEZINHO-5020 SAO VICENTE	5	1	2	4	1	1	2	133	M	9	9		2035	2	9062017		230440	23	3	3	4	3	1
1117	3	30	0	23	230440	2481286	230440	23	230440	RODOLFO TEOFILO		1			S/N		2	30	1	3	763010	1	0	23	230440	GRANJA LISBOA-5060 SANTA CECIL	5	1	2	2	1	1	2	1748	M	8	9		960	2	9062017		230440	23	2	5		1	0
1118	4	30	0	23	230440	2529068	230440	23	230440	JOSE WALTER		1			440		2	18	1	4	999992	0	0	23	230440	BARROSO-6050 CONJ JOAO PAULO I	6	1	2	5	1	2	2	2331	F	9	9		3375	2	6092017		230440	23	2	8	4	0	2
1119	7	30	0	23	230440	2482339	230440	23	230440	CONJUNTO CEARA		1		ETAPA 4	148		2	18	5	4	999992	0	0	23	230440	PQ GENIBAU-5050	5	1	2	5	1	1	1	1529	F	9	9		3130	2	10062017		230440	23	2	8	4	0	0
1120	9	30	0	23	230440	2482339	230440	23	230440	CONJUNTO CEARA		1		ETAPA 4	148		2	18	5	4	999992	1	0	23	230440	BOM JARDIM-5010 ESP SUMARE- DO	5	1	2	5	1	2	3	1740	F	9	9		3780	2	10062017		230440	23	3	2	4	1	0
1121	7	30	0	23	230440	2482339	230440	23	230440	CONJUNTO CEARA		1		ETAPA 4	148		2	31	5	4	999992	0	0	23	230440			1	2	5	1	1	4	1804	M	8	9		2840	2	10062017		230440	23	3	3	4	0	0
1122	3	30	0	23	230440	2482339	230440	23	230440	CONJUNTO CEARA		1		ETAPA 4	148		2	35	5	4	354705	1	0	23	230440	GRANJA PORTUGAL-5070 MELA-MELA	5	1	2	5	1	2	4	1810	M	9	9		3880	2	10062017		230350	23	3	3	4	1	1
1123	6	30	0	23	230440	7047428	230440	23	230440	JOQUEI CLUBE		1			145		2	21	5	3	999992	2	0	23	230440	BOM JARDIM-5010 ESP SUMARE- DO	5	1	2	5	1	2	3	838	F	9	9		3310	2	12062017		230440	23	2		4	2	0
1124	1	30	0	23	230440	2481286	230440	23	230440	RODOLFO TEOFILO		1			S/N		2	27	5	3	999992	2	1	23	230440	DOM LUSTOSA-3060	3	1	2	3	1	2	3	540	F	5	8		1405	2	12062017		231070	23	2	7	4	3	1
1125	4	30	0	23	230440	2481286	230440	23	230440	RODOLFO TEOFILO		1			S/N		2	30	1	4	999992	1	1	23	230440	AMADEU FURTADO-3010	3	1	2	5	1	1	3	1759	F	9	9		3710	2	12062017		230440	23	2	8		2	1
1126	2	30	0	23	230440	2481286	230440	23	230440	RODOLFO TEOFILO		1			S/N		2	42	5	3	999992	1	0	23	230440	RODOLFO TEOFILO-3160 PORANGABU	3	1	2	5	1	1	4	1842	M	9	9		3400	2	12062017		231070	23	2	5		1	1
1127	3	30	0	23	230440			23	230440	DAMAS-4050	4050	3	184	INVESTIGADO BAIRRO-	398	4	2	29	5	4	999992	2	0	23	230440	DAMAS-4050	4	1	2	3	1	1	9	1030	F				870	2	12062017		230440	23	3	3		2	2
1128	7	30	0	23	230440	2651351	230440	23	230440	VILA VELHA		1		CONJ NOVA ASSUNCAO	1130		2	29	1	3	999992	5	1	23	230440	BARRA DO CEARA-1020 BEIRA RIO-	1	1	2	5	1	1	3	505	M	8	9		3225	2	12062017		230440	23	2	7	4	6	5
1129	5	30	0	23	230440	2651351	230440	23	230440	VILA VELHA		1		CONJ NOVA ASSUNCAO	1130		2	32	2	5	422310	1	1	23	230440	BARRA DO CEARA-1020 BEIRA RIO-	1	1	2	5	1	2	4	541	F	9	9		3475	2	12062017		230440	23	4		4	2	0
1130	0	30	0	23	230440	3053687	230440	23	230440	ALDEOTA		1			3371		2	29	2	5	214205			23	230440	PESQUISA		1	2	4	2	2	4	240	M	8	9		2775	2	12062017		520870	52	5
1131	6	30	0	23	230440	2482339	230440	23	230440	CONJUNTO CEARA		1		ETAPA 4	148		2	20	1	4	999992	1	0	23	230440	PICI-3130 PLANALTO PICI	3	1	2	5	1	1	4	313	M	9	9		3075	2	12062017		230440	23	2	8	4	1	1
1132	0	30	0	23	230440	2497654	230440	23	230440	PAPICU		1			900		2	21	2	4	999992	1		23	230440	CAIS DO PORTO-2020 SERVILUZ- F	2	1	2	5	1	1	4	1340	F	9	9		3110		13062017		230440	23	3		4	1
1133	5	30	0	23	230440	2651351	230440	23	230440	VILA VELHA		1		CONJ NOVA ASSUNCAO	1130		2	32	1	4		1	0	23	230440	PE ANDRADE-3100	3	1	2	5	1	2	3	10	M	8	9		3420	2	13062017		230440	23	3		4	1	0
1134	8	30	0	23	230440	2651351	230440	23	230440	VILA VELHA		1		CONJ NOVA ASSUNCAO	1130		2	20	1	4	421125			23	230440	BARRA DO CEARA-1020 BEIRA RIO-	1	1	2	5	1	2	3	1025	M	9	9		3230	2	13062017		230440	23	3		4
1135	0	30	0	23	230440	2651351	230440	23	230440	VILA VELHA		1		CONJ NOVA ASSUNCAO	1130		2	26	2	4	521110			23	230440	JACARECANGA-1070 MORRO DO OURO	1	1	2	5	1	1	1	1414	M	8	9		2485	2	13062017		230440	23	3		4	1
1136	2	30	0	23	230440	2497654	230440	23	230440	PAPICU		1			900		2	17	1		999991			23	230440	EDSON QUEIROZ-6130 AGUA FRIA-	6	1	2	5	1	1	4	1620	F	9	9		3960	2	13062017		230440	23			4
1137	1	30	0	23	230440	3053687	230440	23	230440	ALDEOTA		1			3371		2	26	2	4	521115			23	230440	PQ DOIS IRMAOS-6230	6	1	2		1	2	1	208	M	8	9		3275	2	13062017		230440	23	3
1138	9	30	0	23	230440	2529068	230440	23	230440	JOSE WALTER		1			440		2	24	1	4	763210	0	0	23	230440	JOSE WALTER-5090 NOVO RENASCER	5	1	2	5	1	2	4	2240	F	9	9		3165	2	13062017		230440	23	3	3	4	0	0
1139	5	30	0	23	230440	2529068	230440	23	230440	JOSE WALTER		1			440		2	40	2	3	999992	2	0	23	230440	CURIO-6110 CONJ S MIGUEL-PQ S	6	1	2	5	1	2	4	342	M	9	9		2900	2	13062017		230440	23	2	5	4	2	0
1140	0	30	0	23	230440	3053687	230440	23	230440	ALDEOTA		1			3371		2	31	2	5	252105			23	230440	PASSARE-6200BARROSO 2-EXPEDIC	6	1	2		1	2	1	1612	M	9	10		3225	2	13062017		230440	23	5
1141	4	30	0	23	230440	2529068	230440	23	230440	JOSE WALTER		1			440		2	20	1	4	999992	1	1	23	230440	MONDUBIM-5120 ARVOREDO C INGLE	5	1	2	5	1	2	2	850	M	9	10		2945	2	13062017		230765	23	3	2	4	1	1
1142	4	30	0	23	230440	3242587	230440	23	230440	SAO JOAO DO TAUAPE		1			4000		2	23	5	5	999991			23	230440	JANGURUSSU-6150 TAMANDA-BICEL-	6	1	2	5	1	2	3	1455	F	9	9		2390		13062017		230440	23	4
1143	7	30	0	23	230440	2529068	230440	23	230440	JOSE WALTER		1			440		2	34	2	5	231210	0	0	23	230440	MARAPONGA-5110	5	1	2	5	1	2	4	1400	F	5	8		3200	2	14062017		230440	23	5		4	0	0
1144	1	30	0	23	230440	3053687	230440	23	230440	ALDEOTA		1			3371		2	37	2	5	251510	1	1	23	230440	COCO-2050	2	1	2		1	2	1	1725	M	9	9		3015	2	14062017		210530	21	5			2
1145	0	30	0	23	230440	2651351	230440	23	230440	VILA VELHA		1		CONJ NOVA ASSUNCAO	1130		2	27	1		999992	3	0	23	230440	BARRA DO CEARA-1020 BEIRA RIO-	1	1	2	5	1	1	9	1840	F	7	8		2590	2	14062017		230440	23			4	3	3
1146	9	30	0	23	230440	2482339	230440	23	230440	CONJUNTO CEARA		1		ETAPA 4	148		2	19	2	3	999992	2	0	23	230440	BOM JARDIM-5010 ESP SUMARE- DO	5	1	2	5	1	2	3	2224	M	9	9		3295	2	14062017		230440	23	2	6	4	2	0
1147	1	30	0	23	230440	2529068	230440	23	230440	JOSE WALTER		1			440		2	17	1	4	999991	0	0	23	230440	MONDUBIM-5120 ARVOREDO C INGLE	5	1	2	6	1	2	3	1455	M	8	9		3485	2	22082017		230440	23	2	8	4	0	0
1148	3	30	0	23	230440	2651351	230440	23	230440	VILA VELHA		1		CONJ NOVA ASSUNCAO	1130		2	24	1	4	999992	4	1	23	230440	BARRA DO CEARA-1020 BEIRA RIO-	1	1	2	5	1	1	9	300	F				2385		14062017		230440	23	2	8		5	4
1149	0	30	0	23	230440	2497654	230440	23	230440	PAPICU		1			900		2	26	2	4	516205			23	230440	JD DAS OLIVEIRAS-6160 TANCREDO	6	1	2	5	1	1	4	2211	F	9	9		3388	2	14062017		231290	23	3	2	4
1150	6	30	0	23	230440	2529068	230440	23	230440	JOSE WALTER		1			440		2	17	1	3	999991	0	0	23	230440	PASSARE-6200BARROSO 2-EXPEDIC	6	1	2	4	1	2	4	510	F	7	8		3030	2	14062017		230440	23	2	7	4	0	0
1151	4	30	0	23	230440	2529068	230440	23	230440	JOSE WALTER		1			440		2	38	1	4	512120	0	0	23	230440	PASSARE-6200BARROSO 2-EXPEDIC	6	1	2	5	1	2	4	1116	M	8	9		2640	2	14062017		230440	23	3	3	4	0	0
1152	0	30	0	23	230440	2611686	230440	23	230440	CENTRO		1			833		2	28	4	4	376305	2	1	23	230440	PESQUISA		1	2	5	1	2	4	825	F	9	9		3624	2	14062017		250400	25	3			3	1
1153	8	30	0	23	230440	2497654	230440	23	230440	PAPICU		1			900		2	30	5	3	999992	2		23	230440	VICENTE PINZON-2190 CASTELO EN	2	1	2	5	1	2	4	2353	F	9	9		3404	2	14062017		230440	23	2		4	2
1154	1	30	0	23	230440	2651351	230440	23	230440	VILA VELHA		1		CONJ NOVA ASSUNCAO	1130		2	26	1	4	999992	0	0	23	230440	SAO JOAO DO TAUAPE-2160	2	1	2	6	1	1	3	2218	M	7	9		2440	2	14062017			15	3	1		0	0
1155	0	30	0	23	230440	2651351	230440	23	230440	VILA VELHA		1		CONJ NOVA ASSUNCAO	1130		2	20	2	4				23	230440	QUINTINO CUNHA-3150 OMEGA II-	3	1	2	5	1	1	4	810	M	9	9		2580	2	14062017		230440	23	3	2	4
1156	9	30	0	23	230440	2651351	230440	23	230440	VILA VELHA		1		CONJ NOVA ASSUNCAO	1130		2	22	1	4	768205			23	230440	CRISTO REDENTOR-1040 COLONIA	1	1	2	6	1	2	4	1500	M	9	10		4360	2	14062017		230440	23	3	2	4
1157	5	30	0	23	230440	3242587	230440	23	230440	SAO JOAO DO TAUAPE		1			4000		2	35	2	5	223310			23	230440	PQ SAO JOSE-5130 FLUMINENSE-JA	5	1	2	4	1	2	3	1855	M	8	9		2295		14062017		230440	23	5
1158	6	30	0	23	230440	2651351	230440	23	230440	VILA VELHA		1		CONJ NOVA ASSUNCAO	1130		2	35	1	3	999992	2	0	23	230440	JD IRACEMA-1090	1	1	2	5	1	2	2	1530	F	9	9		3555	2	14062017		230440	23	2		4	2	0
1159	9	30	0	23	230440	2651351	230440	23	230440	VILA VELHA		1		CONJ NOVA ASSUNCAO	1130		2	15	1	3	999992			23	230440	QUINTINO CUNHA-3150 OMEGA II-	3	1	2	5	1	1	1	156	F	9	9		2750	2	14062017		230440	23	2	7
1160	5	30	0	23	230440	2482339	230440	23	230440	CONJUNTO CEARA		1		ETAPA 4	148		2	30	5	4	999992	0	2	23	230440	PQ GENIBAU-5050	5	1	2	5	1	2	3	1759	F	8	8		3710	2	14062017		230370	23	3	3	4	2	0
1161	0	30	0	23	230440	2723212	230440	23	230440	MESSEJANA		1			7700		2	23	5	4	999992			23	230440	CAMBEBA-6070	6	1	2	5	1	2	3	1446	M	7	9		2715	2	16062017		230280	23	3		4
1162	0	30	0	23	230440	2723212	230440	23	230440	MESSEJANA		1			7700		2	31	2	4	999992	1		23	230440	JANGURUSSU-6150 TAMANDA-BICEL-	6	1	2	5	1	1	4	1713	F	8	9		2930	2	16062017		230440	23	3		4	1
1163	6	30	0	23	230440	2723212	230440	23	230440	MESSEJANA		1			7700		2	30	1	4				23	230440	ANCURI-6040-PQ STA MARIA-PQ ST	6	1	2	4	1	1	3	1115	F	8	9		3050	2	16062017		230970	23	3	3	4
1164	2	30	0	23	230440	2528711	230440	23	230440	CENTRO		1			1722		2	31	2	4		1	0	23	230440			1	2	5	1	2	4	1108	M	8	9		4302	2	16062017		230440	23	3		4	1	0
1165	5	30	0	23	230440	2723212	230440	23	230440	MESSEJANA		1			7700		2	43	5	2	999992	5		23	230440	DIAS MACEDO-6120 RENASCER- SID	6	1	2	4	1	2	3	48	F	9	9		2740	2	16062017		230740	23	1	1	4	5	1
1166	4	30	0	23	230440	2482339	230440	23	230440	CONJUNTO CEARA		1		ETAPA 4	148		2	15	1	3	999991	0	0	23	230440	GRANJA LISBOA-5060 SANTA CECIL	5	1	2	5	1	1	4	246	M	9	9		3295	2	16062017		230440	23	2		4	0	0
1167	9	30	0	23	230440	2482339	230440	23	230440	CONJUNTO CEARA		1		ETAPA 4	148		2	26	5	4	999992	0	0	23	230440			1	2	6	1	2	4	1559	M	9	9		3815	2	16062017		230440	23	3	2	4	0	0
1168	3	30	0	23	230440	2482339	230440	23	230440	CONJUNTO CEARA		1		ETAPA 4	148		2	21	5	4	999992	1	0	23	230440	BOM JARDIM-5010 ESP SUMARE- DO	5	1	2	5	1	2	4	2217	M	9	9		3725	2	17062017		230440	23	3	3	4	1	0
1169	9	30	0	23	230440	2482339	230440	23	230440	CONJUNTO CEARA		1		ETAPA 4	148		2	31	5	4	999992	2	1	23	230440	JOQUEI CLUBE-3090	3	1	2	5	1	2	4	1355	M	8	9		3815	2	17062017		210490	21	3	2	4	3	2
1170	7	30	0	23	230440	2482339	230440	23	230440	CONJUNTO CEARA		1		ETAPA 4	148		2	25	5	4	999992	4	2	23	230440	CAJAZEIRAS-6060	6	1	2	5	1	2	3	1555	M	8	9		4140	2	17062017		230440	23	2	8	4	6	3
1171	8	30	0	23	230440	2723212	230440	23	230440	MESSEJANA		1			7700		2	18	1	4	999992		1	23	230440	SABIAGUABA-6260 ABREULANDIA	6	1	2	5	1	2	4	1205	M	6	8		3600	2	19062017		230440	23	3	1	4	1
1172	3	30	0	23	230440	2479907	230440	23	230440	CENTRO		1			1526		2	21	1	4	999992			23	230440	EDSON QUEIROZ-6130 AGUA FRIA-	6	1	2		1	2	4	1456	M	8	9		3424	2	19062017		230440	23	3		4
1173	7	30	0	23	230440	2723212	230440	23	230440	MESSEJANA		1			7700		2	15	5	3	999991			23	230440	JD DAS OLIVEIRAS-6160 TANCREDO	6	1	2	5	1	2	4	1610	M	8	9		3880	2	19062017		230440	23	2	6	4
1174	2	30	0	23	230440	2481286	230440	23	230440	RODOLFO TEOFILO		1			S/N		2	26	5	4	999992	3	7	23	230440	SERRINHA-4170 VILA BETANIA	4	1	2	5	1	1	4	1534	M	9	9		3210	2	19062017		230440	23	2	8		10	3
1175	1	30	0	23	230440	2499363	230440	23	230440	CENTRO		1			545		2	32	5	4	511405	2	0	23	230440	JD DAS OLIVEIRAS-6160 TANCREDO	6	1	2	5	1	1	1	2155	F	9	10		3055	2	19062017		230870	23	3		4	2	2
1176	5	30	0	23	230440	3242587	230440	23	230440	SAO JOAO DO TAUAPE		1			4000		2	30	4	3	513315	1		23	230440	BOM SUCESSO-3050 PEDREIRA	3	1	2	5	1	2	1	1458	F	9	10		3275		19062017		230440	23	2			1
1177	9	30	0	23	230440	3242587	230440	23	230440	SAO JOAO DO TAUAPE		1			4000		2	35	2	5	223505	1		23	230440	FLORESTA-1060	1	1	2	5	1	2	4	2048	M	9	10		3660		19062017		230440	23	5			1
1178	8	30	0	23	230440	2481286	230440	23	230440	RODOLFO TEOFILO		1			S/N		2	35	1	4	784205	3		23	230440	AUTRAN NUNES-3030 ALTO DO BODE	3	1	2	5	1	1	3	1453	M	9	9		3290	2	19062017		230780	23	3		4	3	3
1179	6	30	0	23	230440	2723212	230440	23	230440	MESSEJANA		1			7700		2	26	2	4	999992			23	230440	PAUPINA-6210 BAIRRO S-CONJ ALT	6	1	2	5	1	2	4	1337	F	9	9		2925	2	19062017		230760	23	3	1	4
1180	4	30	0	23	230440	2723212	230440	23	230440	MESSEJANA		1			7700		2	25	5	4	999992	1	1	23	230440	PQ DOIS IRMAOS-6230	6	1	2	5	1	1	3	1504	F	9	9		3435	2	19062017		230440	23	3	3	4	2	1
1181	3	30	0	23	230440	3242587	230440	23	230440	SAO JOAO DO TAUAPE		1			4000		2	33	2	4	999992	1		23	230440	HENRIQUE JORGE-3070	3	1	2		1	2	4	655	F	9	9		3335		19062017		230440	23	3			1
1182	9	30	0	23	230440	2481286	230440	23	230440	RODOLFO TEOFILO		1			S/N		2	32	5	5	231205	2	0	23	230440	GRANJA PORTUGAL-5070 MELA-MELA	5	1	2	5	1	1	4	1701	F	9	9		3615	2	19062017		220580	22	5		4	2	2
1183	9	30	0	23	230440	2723212	230440	23	230440	MESSEJANA		1			7700		2	21	1	3	999992	2		23	230440	CONJUNTO PALMEIRAS	6	1	2	5	1	2	3	1017	M	8	9		3220	2	19062017		230440	23	2	6	4	2
1184	6	30	0	23	230440	2499363	230440	23	230440	CENTRO		1			545		2	24	2	3	999992	2	0	23	230440	MESSEJANA-6190-TRANSF BAIRRO S	6	1	2	5	1	1	4	2212	M	9	9		3120	2	19062017		230440	23	2		4	2	2
1185	3	30	0	23	230440	2481286	230440	23	230440	RODOLFO TEOFILO		1			S/N		2	31	5	3	999992	2	2	23	230440	MESSEJANA-6190-TRANSF BAIRRO S	6	1	2	5	1	2	4	2226	F	5	8		3965	2	19062017		231270	23	2	7		4	1
1186	2	30	0	23	230440	2481286	230440	23	230440	RODOLFO TEOFILO		1			S/N		2	19	5	4	521110			23	230440	PQ GENIBAU-5050	5	1	2	5	1	2	4	1415	F	9	9		3330	2	19062017		231350	23	3
1187	4	30	0	23	230440	2499363	230440	23	230440	CENTRO		1			545		2	29	1	4	999992	0	0	23	230440	CARLITO PAMPLONA-1030	1	1	2	4	1	1	4	1949	F	9	10		3380	2	19062017		230440	23	3	2	4	0	0
1188	6	30	0	23	230440	2723212	230440	23	230440	MESSEJANA		1			7700		2	30	1	3	622005	5		23	230440	ANCURI-6040-PQ STA MARIA-PQ ST	6	1	2	5	1	1	3	840	F	9	9		3325	2	19062017		231160	23	2	6	4	5	5
1189	4	30	0	23	230440	2723212	230440	23	230440	MESSEJANA		1			7700		2	21	1	3	999992	1		23	230440	EDSON QUEIROZ-6130 AGUA FRIA-	6	1	2	5	1	1	3	847	M	9	9		2900	2	19062017		230440	23	2		4	1	1
1190	9	30	0	23	230440	2499363	230440	23	230440	CENTRO		1			545		2	26	2	4				23	230440	BARRA DO CEARA-1020 BEIRA RIO-	1	1	2		1	1	4	1618	F	9	10		3465		19062017		230440	23	3	2	4	3	1
1191	0	30	0	23	230440	2723212	230440	23	230440	MESSEJANA		1			7700		2	23	1	4	999992	1	1	23	230440	JD DAS OLIVEIRAS-6160 TANCREDO	6	1	2	4	1	1	1	1608	M	8	9		2305	2	19062017		230440	23	3	2	4	2	1
1192	0	30	0	23	230440	2723212	230440	23	230440	MESSEJANA		1			7700		2	24	5	3	999992	0	0	23	230440	CAJAZEIRAS-6060	6	1	2	5	1	2	2	947	F	9	9		2435	2	19062017		230440	23	1	4	4	0	0
1193	8	30	0	23	230440	2723212	230440	23	230440	MESSEJANA		1			7700		2	16	5	3	999992	1		23	230440	PASSARE-6200BARROSO 2-EXPEDIC	6	1	2	5	1	1	2	1726	F	7	8		3495	2	20062017		230440	23	1	4	4	1	1
1194	3	30	0	23	230440	2481286	230440	23	230440	RODOLFO TEOFILO		1			S/N		2	18	5	4	999992	0	1	23	230440	JOAO XXIII-3080	3	1	2	5	1	1	4	1742	F	9	9		3190	2	20062017		230440	23	2	8		1	0
1195	5	30	0	23	230440	3242587	230440	23	230440	SAO JOAO DO TAUAPE		1			4000		2	35	1	5	410105			23	230440	LUCIANO CAVALCANTE-2100 GALILE	2	1	2	5	1	2	1	1506	M	9	10		3730		20062017		230440	23	5
1196	3	30	0	23	230440	3242587	230440	23	230440	SAO JOAO DO TAUAPE		1			4000		2	32	2	5	223505			23	230440	DIONISIO TORRES-2060	2	1	2	5	1	1	3	654	M	9	9		3835		20062017		231140	23	5
1197	7	30	0	23	230440	2497654	230440	23	230440	PAPICU		1			900		2	29	2	4	521110	0	1	23	230440	JOAQUIM TAVORA-2090 PIEDADE	2	1	2	2	1	1	2	1750	M	4	8		812	2	20062017		230370	23	3			1	1
1198	3	30	0	23	230440	2497654	230440	23	230440	PAPICU		1			900		2	35	5	2	999992	3	0	23	230440	PRAIA DO FUTURO I-2150 CACA E	2	1	2	5	1	1	3	830	M	9	9		3275	2	20062017		210850	21	1		4	3	3
1199	3	30	0	23	230440	2497654	230440	23	230440	PAPICU		1			900		2	24	5	3	999992	3	1	23	230440	CIDADE 2000-2040	2	1	2	5	1	1	4	600	F	9	9		3968		20062017		230440	23	2		4	4	3
1200	6	30	0	23	230440	2611686	230440	23	230440	CENTRO		1			833		2	36	2	4	999992	2		23	230440	MATA GALINHA-6180 BOA VISTA	6	1	2	5	1	1	4	52	M	9	9		3296	2	20062017		231290	23	3			2	2
1201	7	30	0	23	230440	2611686	230440	23	230440	CENTRO		1			833		2	32	2	5	352210	1		23	230440	MANOEL SATIRO-5100 STO ANTONIO	5	1	2	5	1	2	4	947	F	9	9		4168	2	20062017		230440	23	5			1
1202	9	30	0	23	230440	7047428	230440	23	230440	JOQUEI CLUBE		1			145		2	34	2	4	999992	2	0	23	230440	ITAOCA-4090	4	1	2	5	1	2	4	1706	M	9	9		3655	2	20062017		230425	23	3		4	2	0
1203	5	30	0	23	230440	2723212	230440	23	230440	MESSEJANA		1			7700		2	34	5	4	516120	1		23	230440	PEDRAS-6220 - CAJUEIRO TORTO-B	6	1	2	5	1	2	4	1332	M	8	9		3415	2	21062017		230440	23	3	2	4	1
1204	4	30	0	23	230440	2651351	230440	23	230440	VILA VELHA		1		CONJ NOVA ASSUNCAO	1130		2	23	1	3	999992	1	0	23	230440	PIRAMBU-1120 N S DAS GRACAS	1	1	2	5	1	2	4	35	M	9	9		3570	2	21062017		230440	23	2			1	0
1205	0	30	0	23	230440	2651351	230440	23	230440	VILA VELHA		1		CONJ NOVA ASSUNCAO	1130		2	39	2	4	999992	2		23	230440	ANTONIO BEZERRA-3020-CACHOEIRI	3	1	2	5	1	2	4	1105	M	6	9		3290	2	21062017		230440	23	3		4	2
1206	2	30	0	23	230440	2611686	230440	23	230440	CENTRO		1			833		2	33	5	4		1		23	230440	JANGURUSSU-6150 TAMANDA-BICEL-	6	1	2	5	1	1	4	622	M	9	9		3050	2	21062017		211130	21	3			1	1
1207	5	30	0	23	230440	2497654	230440	23	230440	PAPICU		1			900		2	19	1	3	999992	1	1	23	230440	MANOEL SATIRO-5100 STO ANTONIO	5	1	2	4	1	2	3	1704	M	8	9		2716	2	21062017		230440	23	2			2	0
1208	3	30	0	23	230440	2497654	230440	23	230440	PAPICU		1			900		2	14	1	3	999992			23	230440	VICENTE PINZON-2190 CASTELO EN	2	1	2	5	1	2	3	2031	F	9	9		2600	2	21062017		230440	23	2	6	4
1209	1	30	0	23	230440	2611686	230440	23	230440	CENTRO		1			833		2	17	1	4	999992			23	230440	PESQUISA		1	2	5	1	2	3	1325	F	8	9		3072	2	21062017		230440	23	3
1210	6	30	0	23	230440	2611686	230440	23	230440	CENTRO		1			833		2	23	2	4	512105			23	230440	ALDEOTA2010 FAVELA DO TRILHOMA	2	1	2	5	1	1	4	1645	F	9	9		3176	2	21062017		230440	23	2	8
1211	5	30	0	23	230440	2651351	230440	23	230440	VILA VELHA		1		CONJ NOVA ASSUNCAO	1130		2	24		4	999992	1	0	23	230440	PRES KENNEDY-3140 OLAVO BILAC	3	1	2	5	1	2	3	1740	M	8	9		3730	2	21062017		230440	23	3		4	1	0
1212	8	30	0	23	230440	2479907	230440	23	230440	CENTRO		1			1526		2	26	1	4	999992	2		23	230440	ANTONIO BEZERRA-3020-CACHOEIRI	3	1	2		1	2	3	2027	M	8	9		3140	2	21062017		230440	23	2	8	4	2
1213	1	30	0	23	230440	2651351	230440	23	230440	VILA VELHA		1		CONJ NOVA ASSUNCAO	1130		2	43	1	3		3		23	230440	QUINTINO CUNHA-3150 OMEGA II-	3	1	2		1	1	3	2105	F	9	9		2790	2	21062017		230370	23	2	7	4	3	3
1214	4	30	0	23	230440	2651351	230440	23	230440	VILA VELHA		1		CONJ NOVA ASSUNCAO	1130		2	36	1	4	999992	1	2	23	230440	VILA VELHA-1150 BANCARIOS- N A	1	1	2	5	1	2	4	2130	F	8	9		3835	2	21062017		230440	23	2	8	4	3	1
1215	2	30	0	23	230440	2611686	230440	23	230440	CENTRO		1			833		2	37	2	5	231205	1	2	23	230440	JOAO XXIII-3080	3	1	2	5	1	2	4	1210	F	9	9		3214		21062017		355030	35	5			3
1216	0	30	0	23	230440	2481286	230440	23	230440	RODOLFO TEOFILO		1			S/N		2	19	1	5	999991	0	0	23	230440	HENRIQUE JORGE-3070	3	1	2	5	1	2	4	2324	M	9	9		3070	2	22062017		230440	23	4		4	0	0
1217	6	30	0	23	230440	2481286	230440	23	230440	RODOLFO TEOFILO		1			S/N		2	42	5	4	773405	2	0	23	230440	DOM LUSTOSA-3060	3	1	2	5	1	2	4	1227	M	8	9		2740	2	22062017		230440	23	3			2	0
1218	0	30	0	23	230440	2651351	230440	23	230440	VILA VELHA		1		CONJ NOVA ASSUNCAO	1130		2	26	1	4	999992	2	0	23	230440	BARRA DO CEARA-1020 BEIRA RIO-	1	1	2	5	1	2	3	1408	F	9	9		2865	2	22062017		230440	23	2	8	4	2	0
1219	9	30	0	23	230440	2651351	230440	23	230440	VILA VELHA		1		CONJ NOVA ASSUNCAO	1130		2	30	1	3	512110	1	0	23	230440	PIRAMBU-1120 N S DAS GRACAS	1	1	2	5	1	1	4	1614	M	8	8		2235	2	22062017		230440	23	2	6	4	1	0
1220	3	30	0	23	230440	2651351	230440	23	230440	VILA VELHA		1		CONJ NOVA ASSUNCAO	1130		2	22	1	3	999992			23	230440	ANTONIO BEZERRA-3020-CACHOEIRI	3	1	2	5	1	2	4	1420	M	8	9		2600	2	22062017		230440	23	2	5	4
1221	0	30	0	23	230440	2482339	230440	23	230440	CONJUNTO CEARA		1		ETAPA 4	148		2	34	5	3	999992	5	4	23	230440	PQ GENIBAU-5050	5	1	2	5	1	1	3	237	M	8	9		3690	2	1072017		230440	23	2	7	4	9	5
1222	1	30	0	23	230440	2611686	230440	23	230440	CENTRO		1			833		2	16	1	4	999991			23	230440	VILA UNIAO-4180	4	1	2	5	1	2	3	335	F	9	9		2746	2	22062017		230440	23	3
1223	0	30	0	23	230440	2651351	230440	23	230440	VILA VELHA		1		CONJ NOVA ASSUNCAO	1130		2	21	1	4	999992			23	230440	PRES KENNEDY-3140 OLAVO BILAC	3	1	2	6	1	1	4	1639	F	9	9		3445	2	22062017		230440	23	3		4
1224	1	30	0	23	230440	2651351	230440	23	230440	VILA VELHA		1		CONJ NOVA ASSUNCAO	1130		2	22		4	999992			23	230440	QUINTINO CUNHA-3150 OMEGA II-	3	1	2		1	1	1	1757	M	8	9		3510		22062017		230440	23	3		4
1225	8	30	0	23	230440	2499363	230440	23	230440	CENTRO		1			545		2	25		4	999992	0	0	23	230440	CASTELAO-6080 ALTO DA PAZ-ITAP	6	1	2		1	1	4	2256	M	9	10		3075	2	22062017		230440	23	3	2		0	0
1226	0	30	0	23	230440	2497654	230440	23	230440	PAPICU		1			900		2	32	5	4	999992	2		23	230440	MONDUBIM-5120 ARVOREDO C INGLE	5	1	2	5	1	2	2	1100	F	7	9		2808	2	22062017		230120	23	2	8	4	2
1227	8	30	0	23	230440	2497654	230440	23	230440	PAPICU		1			900		2	29	5	4	513205	2	1	23	230440	VICENTE PINZON-2190 CASTELO EN	2	1	2	5	1	1	4	1157	M	8	9		4414	2	22062017		292740	29	3	1	4	3	2
1228	3	30	0	23	230440	2482339	230440	23	230440	CONJUNTO CEARA		1		ETAPA 4	148		2	17	5	3	999992	0	1	23	230440	BOM JARDIM-5010 ESP SUMARE- DO	5	1	2	5	1	1	4	1815	F	8	9		3105	2	22062017		230440	23	2	6	4	1	0
1229	5	30	0	23	230440	2611686	230440	23	230440	CENTRO		1			833		2	20	1	3	999992	1	1	23	230440	ITAPERI-4100	4	1	2	5	1	1	3	1013	M	9	9		3346	2	23062017		230440	23	2			2	1
1230	1	30	0	23	230440	2611686	230440	23	230440	CENTRO		1			833		2	42	1	5	422105	1		23	230440	PESQUISA		1	2	5	1	2	3	1456	F	8	10		3445	2	23062017		230440	23	4			1	1
1231	5	30	0	23	230440	2415631	230440	23	230440	FATIMA		1			1827		2	30	2	4	521115			23	230440	CAJAZEIRAS-6060	6	1	2	5	1	2	4	1633	M	9	9		3950	2	23062017		230440	23	3		4	2	1
1232	4	30	0	23	230440	2482339	230440	23	230440	CONJUNTO CEARA		1		ETAPA 4	148		2	19	5	4	999992	1	0	23	230440	CANINDEZINHO-5020 SAO VICENTE	5	1	2	5	1	2	4	1455	F	9	9		3085	2	24062017		230440	23	3	1	4	1	0
1233	4	30	0	23	230440	7047428	230440	23	230440	JOQUEI CLUBE		1			145		2	16	1	3	999992	0	1	23	230440	RODOLFO TEOFILO-3160 PORANGABU	3	1	2	5	1	2	4	2345	F	9	9		2850	2	24062017		230440	23	2		4	1	0
1234	9	30	0	23	230440	2499363	230440	23	230440	CENTRO		1			545		2	18	1	3	999992	2	1	23	230440	CARLITO PAMPLONA-1030	1	1	2	5	1	1	3	442	M	9	9		3025	2	25062017		230440	23	2	5	4	3	2
1235	6	30	0	23	230440	2499363	230440	23	230440	CENTRO		1			545		2	23	2	3	999992	2	0	23	230440	CONJUNTO PALMEIRAS	6	1	2	5	1	2	4	2017	F	8	9		3550	2	25062017		230440	23	2		4	2	0
1236	0	30	0	23	230440	7047428	230440	23	230440	JOQUEI CLUBE		1			145		2	30	1	4	999992	2	0	23	230440	CJ CEARA II-5200 ETAPA 3 5033	5	1	2	5	1	2	3	2	F	9	9		4105	2	25062017		230440	23	3	3	4	2	2
1237	0	30	0	23	230440	2499363	230440	23	230440	CENTRO		1			545		2	20	5	4	999992	1	0	23	230440	ANTONIO BEZERRA-3020-CACHOEIRI	3	1	2	5	1	1	1	2238	F	9	9		3420	2	25062017		230440	23	3	1	4	1	1
1238	9	30	0	23	230440	7047428	230440	23	230440	JOQUEI CLUBE		1			145		2	26	1	4	999992	0	0	23	230440			1	2	5	1	1	4	1810	F	9	9		3420	2	25062017		431560	43	3	2	2	0	0
1239	1	30	0	23	230440	7047428	230440	23	230440	JOQUEI CLUBE		1			145		2	21	1	3	999992	0	1	23	230440	VICENTE PINZON-2190 CASTELO EN	2	1	2	5	1	2	4	1115	F	8	9		3885	2	25062017		230440	23	2	5	4	1	0
1240	5	30	0	23	230440	2723212	230440	23	230440	MESSEJANA		1			7700		2	18	5	4	999991			23	230440	LAGOA REDONDA-6170 COFECO-MOZA	6	1	2	5	2	2	4	948	M	8	9		3315	2	26062017		230440	23	3	1	4
1241	2	30	0	23	230440	2723212	230440	23	230440	MESSEJANA		1			7700		2	23	5	4	999992	1		23	230440	PQ MANIBURA-6250	6	1	2	5	1	2	4	1740	F	9	9		3580	2	26062017		230440	23	3	2	4	1
1242	6	30	0	23	230440	2499363	230440	23	230440	CENTRO		1			545		2	25	1	2	999992	3	0	23	230440	PIRAMBU-1120 N S DAS GRACAS	1	1	2	5	1	1	1	1403	F	6	8		2485	2	26062017		230440	23	1		4	3	3
1243	5	30	0	23	230440	2415631	230440	23	230440	FATIMA		1			1827		2	34	2	5	354705		1	23	230440	MEIRELES-2110	2	1	2	5	1	2	4	927	F	8	9		3100	2	26062017		230350	23	5		4	1
1244	4	30	0	23	230440	2415631	230440	23	230440	FATIMA		1			1827		2	25	2	5	411005	0	2	23	230440	PICI-3130 PLANALTO PICI	3	1	2	5	1	1	4	553	F	9	9		2988	2	26062017		230440	23	5		4	2	0
1245	9	30	0	23	230440	2415631	230440	23	230440	FATIMA		1			1827		2	38	2	4	252405	1	0	23	230440	LAGOA REDONDA-6170 COFECO-MOZA	6	1	2	5	1	2	4	611	F	9	9		3376	2	26062017		230440	23	3		4	1	0
1246	0	30	0	23	230440	7047428	230440	23	230440	JOQUEI CLUBE		1			145		2	35	1	2	999992	3	1	23	230440	VICENTE PINZON-2190 CASTELO EN	2	1	2	5	1	2	3	1515	M	9	9		3200	2	26062017		230440	23	1	3	4	4	3
1247	5	30	0	23	230440	7047428	230440	23	230440	JOQUEI CLUBE		1			145		2	19	1	1	999992	1	0	23	230440	MESSEJANA-6190-TRANSF BAIRRO S	6	1	2	5	1	2	4	1108	F	8	9		2940	2	13072017		230440	23	0		4	1	0
1248	6	30	0	23	230440	2497654	230440	23	230440	PAPICU		1			900		2	23	1	3	999992	2	1	23	230440	CAIS DO PORTO-2020 SERVILUZ- F	2	1	2	5	1	2	4	1752	F	9	9		2430	2	27062017		230440	23	2			2	2
1249	9	30	0	23	230440	2499363	230440	23	230440	CENTRO		1			545		2	20	5	2	999992	1	0	23	230440	CONJUNTO PALMEIRAS	6	1	2	5	1	1	3	640	F	9	9		3280	2	27062017		230440	23	1		4	1	1
1250	7	30	0	23	230440	2497654	230440	23	230440	PAPICU		1			900		2	19	5	4	999992			23	230440	AEROLANDIA-6010 LAGAMAR	6	1	2	5	1	1	4	956	M	9	9		3226	2	27062017		230440	23	2	8	4
1251	6	30	0	23	230440	2497654	230440	23	230440	PAPICU		1			900		2	22	1	5	999991			23	230440	AUTRAN NUNES-3030 ALTO DO BODE	3	1	2	5	1	2	4	1230	F	7	9		3300	2	27062017		230440	23	4		4
1252	5	30	0	23	230440	2499363	230440	23	230440	CENTRO		1			545		2	41	1	4	999992	4	0	23	230440	AUTRAN NUNES-3030 ALTO DO BODE	3	1	2	2	1	1	2	1840	F	9	10		2385	2	27062017		230075	23	3	2	4	4	4
1253	6	30	0	23	230440	2499363	230440	23	230440	CENTRO		1			545		2	17	1	4	999992	0	0	23	230440	JD GUANABARA-1080 ITAPARICA	1	1	2	5	1	2	4	1609	M	9	9		3460	2	27062017		230440	23	3	2	4	0	0
1254	6	30	0	23	230440	2415631	230440	23	230440	FATIMA		1			1827		2	25	1	4	141615	0	0	23	230440	MONDUBIM-5120 ARVOREDO C INGLE	5	1	2	5	1	1	4	1249	M	9	9		3390	2	27062017		230440	23	3		4	0	0
1255	1	30	0	23	230440	2723212	230440	23	230440	MESSEJANA		1			7700		2	20	2	3	999992	1		23	230440	CURIO-6110 CONJ S MIGUEL-PQ S	6	1	2	5	1	1	4	2218	F	8	9		2920	2	27062017		231410	23	2	7	4	1
1256	6	30	0	23	230440	2723212	230440	23	230440	MESSEJANA		1			7700		2	31	1	4	516110	4		23	230440	CAMBEBA-6070	6	1	2	5	1	2	1	1144	F	2	7		2925	2	27062017		230440	23	3	3	4	4
1257	2	30	0	23	230440	2415631	230440	23	230440	FATIMA		1			1827		2	30	1	4	521110	0	0	23	230440	MONDUBIM-5120 ARVOREDO C INGLE	5	1	2	5	1	2	4	2105	M	5	9		3720	2	28062017		230300	23	3		4	0	0
1258	0	30	0	23	230440	2415631	230440	23	230440	FATIMA		1			1827		2	32	5	4	421125	1	0	23	230440	BOM JARDIM-5010 ESP SUMARE- DO	5	1	2	6	1	2	4	1745	F	8	9		3342	2	28062017		231330	23	3		4	1	1
1259	0	30	0	23	230440	3394514	230440	23	230440	ALDEOTA		1			1168		2	30	1	4	262105	1		23	230440	BENFICA-4020	4	1	2	5	1	2	4	720	M	9	9		3280	2	28062017		230440	23	3			1
1260	8	30	0	23	230440	2499363	230440	23	230440	CENTRO		1			545		2	20	1	4	999992	1	0	23	230440	QUINTINO CUNHA-3150 OMEGA II-	3	1	2	5	1	1	2	1300	F	8	9		3290	2	28062017		230440	23	3	1	4	1	1
1261	0	30	0	23	230440	2479907	230440	23	230440	CENTRO		1			1526		2	27	1	4	999994	2	1	23	230440	JOAO XXIII-3080	3	1	2	5	1	2	4	207	M	9	9		3276	2	28062017		230440	23	3	3		3	1
1262	9	30	0	23	230440	3394514	230440	23	230440	ALDEOTA		1			1168		2	34	2	4	141410	1		23	230440	BARRA DO CEARA-1020 BEIRA RIO-	1	1	2	5	2	2	4	655	F	9	9		3500	2	28062017			27	3			1
1263	8	30	0	23	230440	2723212	230440	23	230440	MESSEJANA		1			7700		2	22	5	2	999992	2		23	230440	PASSARE-6200BARROSO 2-EXPEDIC	6	1	2	5	1	1	4	835	F	9	9		3395	2	29062017		230440	23	1	1	4	2
1264	6	30	0	23	230440	2723212	230440	23	230440	MESSEJANA		1			7700		2	25	2	4		1		23	230440	CURIO-6110 CONJ S MIGUEL-PQ S	6	1	2	5	1	2	4	835	F	9	9		3520	2	29062017		230440	23	3	1	4	1
1265	7	30	0	23	230440	2723212	230440	23	230440	MESSEJANA		1			7700		2	22	5	4	999992			23	230440	JD DAS OLIVEIRAS-6160 TANCREDO	6	1	2	5	1	1	3	1630	F	9	9		3195	2	29062017		231130	23	3		4
1266	1	30	0	23	230440	3394514	230440	23	230440	ALDEOTA		1			1168		2	31	2	5	413225			23	230440	PAPICU-2140 GIEBA- VERDES MARE	2	1	2	5	1	2	4	649	F	9	10		2940	2	29062017		230440	23	5
1267	9	30	0	23	230440	2497654	230440	23	230440	PAPICU		1			900		2	29	5	4	999992	1		23	230440	CONJUNTO PALMEIRAS	6	1	2	4	2	2	4	824	F	7	8		2574	2	29062017		230440	23	3		4	1	1
1268	3	30	0	23	230440	2723212	230440	23	230440	MESSEJANA		1			7700		2	24	5	4	521110			23	230440	EDSON QUEIROZ-6130 AGUA FRIA-	6	1	2	5	1	2	4	636	F	8	9		3615		29062017		230280	23	3	2	4
1269	0	30	0	23	230440	2723212	230440	23	230440	MESSEJANA		1			7700		2	27	2	4	999992	3		23	230440	ALVARO WEYNE-1010	1	1	2	6	1	1	4	2209	F	9	9		3520		29062017		230075	23	2	8	4	3	3
1270	3	30	0	23	230440	2497654	230440	23	230440	PAPICU		1			900		2	26	5	3	999992	4	0	23	230440	EDSON QUEIROZ-6130 AGUA FRIA-	6	1	2	5	1	1	3	738	M	8	8		3712	2	29062017		230440	23	2		4	4	4
1271	0	30	0	23	230440	2497654	230440	23	230440	PAPICU		1			900		2	19	5	3	999992			23	230440	LAGOA REDONDA-6170 COFECO-MOZA	6	1	2	2	1	1	3	215	F	3	6		766	2	29062017		230440	23	2		4
1272	2	30	0	23	230440	2479907	230440	23	230440	CENTRO		1			1526		2	17	1	3	999992	0	0	23	230440	CONJUNTO PALMEIRAS	6	1	2	5	1	1	4	1120	F	9	9		2878	2	29062017		230440	23	2	6	4	0	0
1273	0	30	0	23	230440	2415631	230440	23	230440	FATIMA		1			1827		2	33	2	5	231205	0	0	23	230440	CENTRO2030	2	1	2	5	1	2	4	1430	M	8	9		2894	2	29062017		230440	23	5		1	0	0
1274	4	30	0	23	230440	2499363	230440	23	230440	CENTRO		1			545		2	21	1	4	999992	1	1	23	230440	NAO CADASTRADO		1	2	5	1	2	3	508	F	8	9		2865	2	29062017		230440	23	3		4	2	0
1275	1	30	0	23	230440	2482339	230440	23	230440	CONJUNTO CEARA		1		ETAPA 4	148		2	28	1	4	999992	2	0	23	230440	CJ CEARA I-5030 ETAPA 1 5031 E	5	1	2	5	1	2	4	1432	F	9	9		3160	2	29062017		230440	23	2	8	4	2	0
1276	5	30	0	23	230440	2499363	230440	23	230440	CENTRO		1			545		2	33	1	3		2	0	23	230440	PQ SANTA ROSA-5140	5	1	2	4	1	2	2	1550	F	9	10		3180	2	29062017		231040	23	2		4	2	0
1277	1	30	0	23	230440	3053687	230440	23	230440	ALDEOTA		1			3371		2	31	2	5	241005			23	230440	ALDEOTA2010 FAVELA DO TRILHOMA	2	1	2	5	1	2	4	940	M	9	10		3150		30062017		230440	23	5
1278	2	30	0	23	230440	3053687	230440	23	230440	ALDEOTA		1			3371		2	34	2	5	231205			23	230440	VICENTE PINZON-2190 CASTELO EN	2	1	2		1	2	1	700	F	9	10		3515		30062017		292740	29	5
1279	3	30	0	23	230440	2415631	230440	23	230440	FATIMA		1			1827		2	25	2	4	421125	0	0	23	230440	JOSE WALTER-5090 NOVO RENASCER	5	1	2	5	1	1	4	1356	F	9	9		3510	2	30062017		230400	23	3		5	0	0
1280	0	30	0	23	230440	3053687	230440	23	230440	ALDEOTA		1			3371		2	33	2	5				23	230440	PESQUISA		1	2		1	2	1	645	M	9	9		3435	2	30062017		230440	23	5
1281	6	30	0	23	230440	2415631	230440	23	230440	FATIMA		1			1827		2	24	1	4		1	0	23	230440	GRANJA PORTUGAL-5070 MELA-MELA	5	1	2	5	1	1	4	1851	F	9	9		3400	2	30062017		231290	23	3		1	1	0
1282	4	30	0	23	230440	2562685	230440	23	230440	PIRAMBU		1			245		2	28	1	4	121010	1	0	23	230440			1	2	5	1	2	3	1650	F	8	9		3500		30062017		230440	23	3		4	1	0
1283	6	30	0	23	230440	2415631	230440	23	230440	FATIMA		1			1827		2	28	1		252305	0	0	23	230440	MESSEJANA-6190-TRANSF BAIRRO S	6	1	2	5	1	2	4	115	F	3	8		4380	2	30062017		150140	15			1	0	0
1284	8	30	0	23	230440	2482339	230440	23	230440	CONJUNTO CEARA		1		ETAPA 4	148		2	22	5	4	999992	1	0	23	230440	BOM JARDIM-5010 ESP SUMARE- DO	5	1	2	5	1	1	4	1210	F	8	9		3675	2	1072017		230440	23	3	1	4	1	1
1285	4	30	0	23	230440	2482339	230440	23	230440	CONJUNTO CEARA		1		ETAPA 4	148		2	22	2	4	512120	2	0	23	230440	PQ GENIBAU-5050	5	1	2	5	1	2	4	2006	F	8	9		3690	2	1072017		230440	23	2	8	4	2	0
1286	1	30	0	23	230440	2529068	230440	23	230440	JOSE WALTER		1			440		2	29	1	4	999992	1	1	23	230440	PASSARE-6200BARROSO 2-EXPEDIC	6	1	2	5	1	1	4	1321	M	8	9		3915	2	2072017		230440	23	2	8	4	2	1
1287	0	30	0	23	230440	2529068	230440	23	230440	JOSE WALTER		1			440		2	23	1	3	999992	1	0	23	230440	SERRINHA-4170 VILA BETANIA	4	1	2	4	1	1	3	352	F	7	9		2375	2	2072017		230440	23	2	7	4	1	0
1288	5	30	0	23	230440	7047428	230440	23	230440	JOQUEI CLUBE		1			145		2	27	1	4	999992	1	0	23	230440	PQ GENIBAU-5050	5	1	2	5	1	2	2	2143	M	9	9		3260	2	13072017		230440	23	3		4	1	0
1289	0	30	0	23	230440	2723212	230440	23	230440	MESSEJANA		1			7700		2	33	2	4	999992	1	1	23	230440	MONDUBIM-5120 ARVOREDO C INGLE	5	1	2	5	1	2	4	2131	F	9	9		3940	2	3072017		230440	23	3		4	2
1290	0	30	0	23	230440	2723212	230440	23	230440	MESSEJANA		1			7700		2	36	5	4	524305	4		23	230440	JANGURUSSU-6150 TAMANDA-BICEL-	6	1	2	5	1	1	4	939	F	9	10		3230	2	3072017		211220	21	3	3	4	4	3
1291	6	30	0	23	230440	2499363	230440	23	230440	CENTRO		1			545		2	19	1	4	999992	0	0	23	230440	ITAPERI-4100	4	1	2	5	1	1	4	705	F	9	10		3630	2	3072017		270430	27	3		4	0	0
1292	9	30	0	23	230440	2481286	230440	23	230440	RODOLFO TEOFILO		1			S/N		2	35	2	4	763210	2	0	23	230440	HENRIQUE JORGE-3070	3	1	2	5	1	1	3	1341	F	8	9		4020	2	3072017		230370	23	3	3		2	2
1293	7	30	0	23	230440	2528711	230440	23	230440	CENTRO		1			1722		2	21	1	4	999992	1	1	23	230440			1	2	5	1	2	4	1456	M	8	9		3612	2	3072017		230440	23	3		4	2	1
1294	1	30	0	23	230440	2481286	230440	23	230440	RODOLFO TEOFILO		1			S/N		2	31	1	3	999992	1	1	23	230440	SERRINHA-4170 VILA BETANIA	4	1	2	5	1	1	3	2355	M	8	9		3230	2	3072017		230120	23	2	5		2	2
1295	2	30	0	23	230440	2723212	230440	23	230440	MESSEJANA		1			7700		2	25	1	4	999992	1		23	230440	PASSARE-6200BARROSO 2-EXPEDIC	6	1	2	4	1	2	4	242	F	8	9		2550	2	3072017		230440	23	3	1	4	1	1
1296	2	30	0	23	230440	2723212	230440	23	230440	MESSEJANA		1			7700		2	23	5	4	999992	2		23	230440	SABIAGUABA-6260 ABREULANDIA	6	1	2	4	1	2	4	1211	F	8	9		3445	2	3072017		230140	23	3	3	4	2
1297	5	30	0	23	230440	2482339	230440	23	230440	CONJUNTO CEARA		1		ETAPA 4	148		2	21	5	4	999992	0	0	23	230440	SIQUEIRA-5150 JATOBA	5	1	2	5	1	1	4	1428	M	9	9		3485	2	3072017		230210	23	3	3	4	0	0
1298	1	30	0	23	230440	2482339	230440	23	230440	CONJUNTO CEARA		1		ETAPA 4	148		2	24	5	4	999992	0	0	23	230440	BOM JARDIM-5010 ESP SUMARE- DO	5	1	2	5	1	1	4	1651	M	9	9		2835	2	3072017		230440	23	3	1	4	0	0
1299	8	30	0	23	230440	2481286	230440	23	230440	RODOLFO TEOFILO		1			S/N		2	28	1	4	999992	1	0	23	230440	JOQUEI CLUBE-3090	3	1	2	5	1	1	4	1712	F	8	9		2845	2	4072017		230440	23	2	8		1	0
1300	6	30	0	23	230440	2481286	230440	23	230440	RODOLFO TEOFILO		1			S/N		2	30	5	4	763210	1	0	23	230440	VILA PERI-4190 VILA PERY	4	1	2	5	1	1	4	1753	M	8	9		3810	2	4072017		230440	23	3	1		1	1
1301	4	30	0	23	230440	2481286	230440	23	230440	RODOLFO TEOFILO		1			S/N		2	36	2	3	141410	5	0	23	230440	PARANGABA-4150 OSORIO DE PAIVA	4	1	2	2	1	2	2	1650	M	4	7		1040	2	4072017		261390	26	2	7		5	5
1302	7	30	0	23	230440	2481286	230440	23	230440	RODOLFO TEOFILO		1			S/N		2	21	2	4	521110	0	0	23	230440	PQ GENIBAU-5050	5	1	2	4	1	2	3	1500	M	9	9		2275	2	4072017		230440	23	3			0	0
1303	3	30	0	23	230440	2481286	230440	23	230440	RODOLFO TEOFILO		1			S/N		2	22	1	3	512105	1	1	23	230440	ALVARO WEYNE-1010	1	1	2	5	1	2	2	1709	F	9	9		3370	2	4072017		230020	23	1	4		2	1
1304	0	30	0	23	230440	2481286	230440	23	230440	RODOLFO TEOFILO		1			S/N		2	28	5	4	999992		1	23	230440	SAO GERARDO-1130 ALAGADICO	1	1	2	4	1	2	3	152	M	8	8		3410	2	4072017		317040	31	3			1
1305	5	30	0	23	230440	2481286	230440	23	230440	RODOLFO TEOFILO		1			S/N		2	32	2	4	516120	2	0	23	230440	JD GUANABARA-1080 ITAPARICA	1	1	2	5	1	1	4	2227	M	9	9		3425	2	4072017		230440	23	3	2		2	2
1306	1	30	0	23	230440	2481286	230440	23	230440	RODOLFO TEOFILO		1			S/N		2	14	1	3	999992			23	230440	SAO JOAO DO TAUAPE-2160	2	1	2	3	1	2	2	2159	M	6	7		970	2	4072017		230440	23	2	6
1307	8	30	0	23	230440	2481286	230440	23	230440	RODOLFO TEOFILO		1			S/N		2	16	5	4	999991	0	0	23	230440	GRANJA PORTUGAL-5070 MELA-MELA	5	1	2	5	1	1	4	422	M	9	9		2705	2	4072017		230440	23	2	8		0	0
1308	6	30	0	23	230440	2481286	230440	23	230440	RODOLFO TEOFILO		1			S/N		2	23	5	4	999992	0	0	23	230440	PQ GENIBAU-5050	5	1	2	4	1	1	3	620	M	8	9		2350	2	4072017		230440	23	3			0	0
1309	9	30	0	23	230440	2481286	230440	23	230440	RODOLFO TEOFILO		1			S/N		2	31	5	3	516110	0	1	23	230440	PRES KENNEDY-3140 OLAVO BILAC	3	1	2	5	1	2	4	1407	F	9	9		2795	2	4072017		231360	23	2			1	0
1310	7	30	0	23	230440	2481286	230440	23	230440	RODOLFO TEOFILO		1			S/N		2	17	5	4	999992			23	230440	AUTRAN NUNES-3030 ALTO DO BODE	3	1	2	2	1	1	3	1445	F	8	9		970	2	4072017		230440	23	3	1	1
1311	0	30	0	23	230440	2481286	230440	23	230440	RODOLFO TEOFILO		1			S/N		2	25	1	1	999992	2	0	23	230440	BOM JARDIM-5010 ESP SUMARE- DO	5	1	2	3	1	1	1	2206	M	8	9		2235	2	4072017		230440	23	0		4	2	2
1312	4	30	0	23	230440	2481286	230440	23	230440	RODOLFO TEOFILO		1			S/N		2	21	5	4	999992	2		23	230440	BOM JARDIM-5010 ESP SUMARE- DO	5	1	2	5	1	2	2	137	M	9	9		2970	2	4072017		230440	23	3			2	1
1313	5	30	0	23	230440	2497654	230440	23	230440	PAPICU		1			900		2	18	1	4	999992	1		23	230440	PAPICU-2140 GIEBA- VERDES MARE	2	1	2	5	1	2	3	646	F	9	10		2792	2	4072017		230440	23	2	8	4	1
1314	1	30	0	23	230440	3053687	230440	23	230440	ALDEOTA		1			3371		2	28	2	5	223605			23	230440	BENFICA-4020	4	1	2		1	2	1	1929	M	9	10		3245		4072017		230440	23	5
1315	8	30	0	23	230440	2481286	230440	23	230440	RODOLFO TEOFILO		1			S/N		2	20	1	5	999991	1	2	23	230440	AUTRAN NUNES-3030 ALTO DO BODE	3	1	2	4	1	1	3	1810	M	9	9		2370	2	5072017			24	4			3	1
1316	2	30	0	23	230440	2481286	230440	23	230440	RODOLFO TEOFILO		1			S/N		2	15	1	3	999991	0	0	23	230440	GRANJA PORTUGAL-5070 MELA-MELA	5	1	2	3	1	1	3	1104	F	9	9		1710	2	5072017		230440	23	2	7		0	0
1317	9	30	0	23	230440	2415631	230440	23	230440	FATIMA		1			1827		2	32	1	3	512110	0	0	23	230440	PLANALTO AIRTON SENNA-5122 PAN	5	1	2	5	1	2	4	1440	F	9	9		2906	2	5072017		230380	23	2		2	0	0
1318	6	30	0	23	230440	2723212	230440	23	230440	MESSEJANA		1			7700		2	16	5	4	999992			23	230440	LAGOA REDONDA-6170 COFECO-MOZA	6	1	2	5	1	2	4	2034	F	6	8		3565	2	5072017		230440	23	2	8	4
1319	1	30	0	23	230440	2499363	230440	23	230440	CENTRO		1			545		2	25	2	4	999992	2	0	23	230440	PIRAMBU-1120 N S DAS GRACAS	1	1	2	4	1	2	2	1000	M	9	10		2900	2	5072017		230440	23	3	3	4	2	0
1320	8	30	0	23	230440	2415631	230440	23	230440	FATIMA		1			1827		2	29	2	5	252405	0	0	23	230440	SERRINHA-4170 VILA BETANIA	4	1	2	5	1	2	4	1619	M	9	9		3904	2	5072017		230440	23	5		1	0	0
1321	0	30	0	23	230440	7047428	230440	23	230440	JOQUEI CLUBE		1			145		2	30	4	5	252525	0	0	23	230440	CARLITO PAMPLONA-1030	1	1	2	5	1	2	4	2024	F	7	9		4120	2	5072017		230075	23	5		4	0	0
1322	6	30	0	23	230440	2479907	230440	23	230440	CENTRO		1			1526		2	16	1	4	999992	0	0	23	230440	JD DAS OLIVEIRAS-6160 TANCREDO	6	1	2	5	1	2	4	50	F	7	9		3326	2	5072017		353440	35	2	8	4	0	0
1323	5	30	0	23	230440	2415631	230440	23	230440	FATIMA		1			1827		2	41	1	4		1	0	23	230440	SIQUEIRA-5150 JATOBA	5	1	2	5	1	2	4	828	F	9	9		3326	2	5072017		230490	23	3		1	1	0
1324	6	30	0	23	230440	2415631	230440	23	230440	FATIMA		1			1827		2	27	5	4	422310	0	0	23	230440	LAGOA REDONDA-6170 COFECO-MOZA	6	1	2	5	1	2	4	1659	F	9	9		3140	2	5072017		230440	23	3		4	0	0
1325	3	30	0	23	230440	2481286	230440	23	230440	RODOLFO TEOFILO		1			S/N		2	26	5	4	262315	1	0	23	230440	FATIMA-4080	4	1	2	5	1	1	4	6	M	9	10		3250	2	6072017		231240	23	3			1	1
1326	8	30	0	23	230440	2481286	230440	23	230440	RODOLFO TEOFILO		1			S/N		2	38	1	3	763210	3	1	23	230440	CONJUNTO PALMEIRAS	6	1	2	5	1	1	4	2107	F	9	9		3735	2	6072017		230440	23	2	5		4	3
1327	6	30	0	23	230440	2481286	230440	23	230440	RODOLFO TEOFILO		1			S/N		2	27	1	3	999992	1	0	23	230440	PRES KENNEDY-3140 OLAVO BILAC	3	1	2	5	1	1	4	2124	F	8	9		3350	2	6072017		230440	23	2	6		1	1
1328	2	30	0	23	230440	2481286	230440	23	230440	RODOLFO TEOFILO		1			S/N		2	37	1	4	999992			23	230440	MONTESE-4130	4	1	2	5	1	2	3	2250	M	9	9		3040	2	6072017		230440	23	3	3
1329	5	30	0	23	230440	2481286	230440	23	230440	RODOLFO TEOFILO		1			S/N		2	16	1	4	999992	0	0	23	230440	BOM JARDIM-5010 ESP SUMARE- DO	5	1	2	5	1	1	3	916	M	8	9		3335	2	6072017		230440	23	2	8		0	0
1330	2	30	0	23	230440	3053687	230440	23	230440	ALDEOTA		1			3371		2	28	2	5	318810			23	230440	EDSON QUEIROZ-6130 AGUA FRIA-	6	1	2		1	2	1	646	F	9	10		3670	2	6072017		230440	23	5
1331	0	30	0	23	230440	3053687	230440	23	230440	ALDEOTA		1			3371		2	33	2	5	231205		1	23	230440	BARROSO-6050 CONJ JOAO PAULO I	6	1	2	4	2	2	4	1029	F	8	9		2315		6072017			23	5			1
1332	5	30	0	23	230440	2723212	230440	23	230440	MESSEJANA		1			7700		2	20	1	3	999992	1		23	230440	JANGURUSSU-6150 TAMANDA-BICEL-	6	1	2	4	1	1	1	550	F	7	8		1505	2	6072017		230440	23	2	7	4	1	1
1333	3	30	0	23	230440	2723212	230440	23	230440	MESSEJANA		1			7700		2	20	5	3	999992	1	1	23	230440	JD DAS OLIVEIRAS-6160 TANCREDO	6	1	2	5	1	1	4	840	M	8	9		3980	2	6072017		230440	23	2	7	4	2	1
1334	5	30	0	23	230440	2481286	230440	23	230440	RODOLFO TEOFILO		1			S/N		2	32	5	3	784205	3	1	23	230440	PQ GENIBAU-5050	5	1	2	5	1	2	4	1149	M	7	9		3175	2	7072017		230440	23	2			4	3
1335	6	30	0	23	230440	2481286	230440	23	230440	RODOLFO TEOFILO		1			S/N		2	34	1	4	512105	2	0	23	230440	PQ ARAXA-3110	3	1	2	5	1	2	4	842	M	9	9		3135	2	7072017		230440	23	3	2		2	1
1336	3	30	0	23	230440	2481286	230440	23	230440	RODOLFO TEOFILO		1			S/N		2	38	2	5	252210	1	1	23	230440	ANTONIO BEZERRA-3020-CACHOEIRI	3	1	2	5	1	2	4	1814	F	8	9		3635	2	7072017		230210	23	5			2	0
1337	0	30	0	23	230440	2497654	230440	23	230440	PAPICU		1			900		2	33	2	4	513315	3		23	230440	BOM JARDIM-5010 ESP SUMARE- DO	5	1	2	5	1	2	3	1520	F	9	9		3464	2	7072017		230600	23	3	1	4	3	1
1338	7	30	0	23	230440	2497654	230440	23	230440	PAPICU		1			900		2	22	1	4	999992	2	1	23	230440	CAIS DO PORTO-2020 SERVILUZ- F	2	1	2	5	1	2	3	1728	M	9	10		3036	2	7072017		230440	23	3			3	0
1339	5	30	0	23	230440	2499363	230440	23	230440	CENTRO		1			545		2	33	2	4	999992	3	0	23	230440	CJ CEARA I-5030 ETAPA 1 5031 E	5	1	2	5	1	2	4	30	F	9	10		3305	2	7072017		230440	23	3	3	4	3	0
1340	0	30	0	23	230440	2482339	230440	23	230440	CONJUNTO CEARA		1		ETAPA 4	148		2	22	1	4	524305	2	1	23	230440	PQ GENIBAU-5050	5	1	2	5	1	1	2	535	M	8	9		4295	2	7072017		231375	23	2	8	4	3	2
1341	8	30	0	23	230440	2415631	230440	23	230440	FATIMA		1			1827		2	25	1	4		0	1	23	230440	VILA ELLERY-1140 VILA ELERI	1	1	2	5	1	1	4	304	F	8	9		3400	2	7072017		230440	23	3		4	1	0
1342	3	30	0	23	230440	2415631	230440	23	230440	FATIMA		1			1827		2	21	1	4	516120	0	0	23	230440	LAGOA REDONDA-6170 COFECO-MOZA	6	1	2	5	1	2	4	1053	M	8	9		3020	2	7072017		230440	23	3		4	0	0
1343	9	30	0	23	230440	2528711	230440	23	230440	CENTRO		1			1722		2	34		4		0	0	23	230440			1	2	5	1	2	4	1930	F	8	9		3360	2	10072017		231340	23	3		4	0	0
1344	4	30	0	23	230440	2723212	230440	23	230440	MESSEJANA		1			7700		2	27	5	4	999992			23	230440	MONDUBIM-5120 ARVOREDO C INGLE	5	1	2	5	1	1	3	1027	M	8	9		4200	2	10072017		230440	23	3	3	4
1345	3	30	0	23	230440	2499363	230440	23	230440	CENTRO		1			545		2	18	1	4	999992	0	0	23	230440	NAO CADASTRADO		1	2	5	1	1	4	1509	M	9	9		3230	2	10072017		230440	23	3	1	4	0	0
1346	1	30	0	23	230440	2497654	230440	23	230440	PAPICU		1			900		2	22	5	4	999992	1		23	230440	MUCURIPE-2120 SANTA TERESINHA	2	1	2	4	1	2	3	955	M	9	9		2900	2	10072017		230655	23	3	3	4	1
1347	6	30	0	23	230440	2497654	230440	23	230440	PAPICU		1			900		2	23	1	3	999992	1		23	230440	PASSARE-6200BARROSO 2-EXPEDIC	6	1	2	4	1	2	2	1125	F	8	9		2564	2	10072017		230440	23	2	7		1
1348	9	30	0	23	230440	3242587	230440	23	230440	SAO JOAO DO TAUAPE		1			4000		2	33	1	4	262105	1	1	23	230440	PQ IRACEMA-6240	6	1	2	6	1	2	4	2315	M	9	9		3340		10072017		230440	23	3			2
1349	5	30	0	23	230440	2529068	230440	23	230440	JOSE WALTER		1			440		2	21	1	3	999992	2	0	23	230440	BARROSO-6050 CONJ JOAO PAULO I	6	1	2	5	1	2	2	2019	M	8	9		3865	2	10072017		230440	23	2	6	4	2	0
1350	1	30	0	23	230440	2529068	230440	23	230440	JOSE WALTER		1			440		2	19	1	4	763010	0	0	23	230440			1	2	5	1	1	4	2143	F	9	10		2915	2	10072017		230440	23	3	2	4	0	0
1351	0	30	0	23	230440	2529068	230440	23	230440	JOSE WALTER		1			440		2	23	1	4	999992	0	0	23	230440	JANGURUSSU-6150 TAMANDA-BICEL-	6	1	2	5	1	2	4	153	F	8	9		3620	2	11072017		230440	23	3	2	4	0	0
1352	9	30	0	23	230440	2529068	230440	23	230440	JOSE WALTER		1			440		2	16	1	1	999992	0	0	23	230440	MARAPONGA-5110	5	1	2	4	1	1	2	845	M	3	5		2775	2	11072017		230440	23	0		4	0	0
1353	9	30	0	23	230440	2415631	230440	23	230440	FATIMA		1			1827		2	17	1	4	999991	0	0	23	230440	FARIAS BRITO-1050 OTAVIO BONFI	1	1	2	5	1	1	4	349	M	9	9		2800	2	11072017		230440	23	3		4	0	0
1354	5	30	0	23	230440	2723212	230440	23	230440	MESSEJANA		1			7700		2	17	5	3	999992			23	230440	SAPIRANGA-COITE-6270-BARRO DUR	6	1	2	4	1	2	4	2253	M	8	9		4065	2	11072017		230440	23	2	6	4
1355	0	30	0	23	230440	2723212	230440	23	230440	MESSEJANA		1			7700		2	29	1	4	999992	2		23	230440	JANGURUSSU-6150 TAMANDA-BICEL-	6	1	2	5	1	1	4	227	F	8	9		3125	2	11072017		230440	23	3		4	2	2
1356	9	30	0	23	230440	2611686	230440	23	230440	CENTRO		1			833		2	34	1	5	351605			23	230440	MONTESE-4130	4	1	2	5	1	1	4	740	F	9	9		3384	2	11072017		231130	23	5
1357	2	30	0	23	230440	3242587	230440	23	230440	SAO JOAO DO TAUAPE		1			4000		2	40	2	5	411010	2	1	23	230440	GUARARAPES-2080	2	1	2	5	1	2	4	745	F	9	10		3290		11072017		261160	26	5			3
1358	0	30	0	23	230440	2611686	230440	23	230440	CENTRO		1			833		2	20	1	4	411010			23	230440	CJ CEARA I-5030 ETAPA 1 5031 E	5	1	2	5	1	1	3	727	F	7	9		3550	2	11072017		230440	23	3
1359	0	30	0	23	230440	2611686	230440	23	230440	CENTRO		1			833		2	27		4	422105	1		23	230440	PESQUISA		1	2	5	1	1	4	1524	M	9	9		3664	2	11072017		231140	23	3			1
1360	2	30	0	23	230440	2482339	230440	23	230440	CONJUNTO CEARA		1		ETAPA 4	148		2	17	2	4	999992	0	0	23	230440	PASSARE-6200BARROSO 2-EXPEDIC	6	1	2	5	1	1	2	2351	F	9	9		3075	2	11072017		230440	23	2	8	4	0	0
1361	5	30	0	23	230440	2415631	230440	23	230440	FATIMA		1			1827		2	29	2	4		1	0	23	230440	BOM FUTURO-4030	4	1	2		1	2	4	1554	F	9	9		3090	2	11072017		230440	23	3		1	1	0
1362	0	30	0	23	230440	2415631	230440	23	230440	FATIMA		1			1827		2	28	5	4	422105	0	0	23	230440	MEIRELES-2110	2	1	2	5	1	2	4	1248	F	9	9		3258	2	12072017		230440	23	3		4	0	0
1363	3	30	0	23	230440	2611686	230440	23	230440	CENTRO		1			833		2	15	1	3	999992			23	230440	PESQUISA		1	2	5	1	1	3	1117	M	9	9		3292	2	12072017		231200	23	2
1364	7	30	0	23	230440	2611686	230440	23	230440	CENTRO		1			833		2	29	5	4		1		23	230440	PESQUISA		1	2	5	1	1	3	651	F	9	9		3390	2	12072017		230440	23	3			1	1
1365	5	30	0	23	230440	2611686	230440	23	230440	CENTRO		1			833		2	18	1	3	999992	1		23	230440	CRISTO REDENTOR-1040 COLONIA	1	1	2	5	1	1	4	736	M	9	10		3472	2	12072017		230440	23	2			1	1
1366	6	30	0	23	230440	2415631	230440	23	230440	FATIMA		1			1827		2	22	2	4	261305	1	0	23	230440	MANOEL SATIRO-5100 STO ANTONIO	5	1	2	5	1	2	4	1827	F	9	9		3630	2	12072017		230440	23	3	1	4	1	0
1367	0	30	0	23	230440	2415631	230440	23	230440	FATIMA		1			1827		2	24	2	4	999992	0	0	23	230440	MEIRELES-2110	2	1	2	5	1	2	4	1110	F	9	9		2840	2	13072017		231170	23	3		4	0	0
1368	9	30	0	23	230440	2499363	230440	23	230440	CENTRO		1			545		2	15	5	4	999992			23	230440	VILA UNIAO-4180	4	1	2	4	1	1	4	207	F	8	9		2850	2	13072017		230440	23	3	1	4
1369	7	30	0	23	230440	2499363	230440	23	230440	CENTRO		1			545		2	37	5	4	763010	2	1	23	230440	PQ SANTA ROSA-5140	5	1	2	5	1	1	2	738	F	9	9		2575	2	13072017		230440	23	2	8	4	3	2
1370	3	30	0	23	230440	2611686	230440	23	230440	CENTRO		1			833		2	29	2	5	520110			23	230440	MESSEJANA-6190-TRANSF BAIRRO S	6	1	2	4	1	2	3	2224	F	9	9		1842	2	13072017		231240	23	4
1371	5	30	0	23	230440	2481286	230440	23	230440	RODOLFO TEOFILO		1			S/N		2	28	5	5	322205			23	230440	PARANGABA-4150 OSORIO DE PAIVA	4	1	2	5	1	2	4	1738	M	9	9		4080	2	13072017		230140	23	5
1372	6	30	0	23	230440	2611686	230440	23	230440	CENTRO		1			833		2	33	1	4	999992	1	1	23	230440	ALDEOTA2010 FAVELA DO TRILHOMA	2	1	2	5	1	1	3	634	M	9	9		3040	2	13072017		230440	23	3			2
1373	9	30	0	23	230440	2497654	230440	23	230440	PAPICU		1			900		2	31		3	999992	3	1	23	230440	VICENTE PINZON-2190 CASTELO EN	2	1	2	5	1	1	4	642	F	9	9		2435	2	13072017		230110	23	2	6	4	4	1
1374	7	30	0	23	230440	2611686	230440	23	230440	CENTRO		1			833		2	24	1	5	999992			23	230440	SAPIRANGA-COITE-6270-BARRO DUR	6	1	2	5	1	1	4	1145	F	9	9		2806	2	13072017		230440	23	4
1375	0	30	0	23	230440	2723212	230440	23	230440	MESSEJANA		1			7700		2	35	5	4	512105	2	1	23	230440	ALTO DA BALANCA-6030 ALTO DA B	6	1	2	5	1	2	1	1645	F	8	9		2790	2	14072017		230440	23	3	2	4	3	2
1376	7	30	0	23	230440	2611686	230440	23	230440	CENTRO		1			833		2	21	1	4	999992	2		23	230440	SAO JOAO DO TAUAPE-2160	2	1	2	5	1	2	4	2223	F	9	10		3522	2	14072017		230440	23	3			2
1377	3	30	0	23	230440	3242587	230440	23	230440	SAO JOAO DO TAUAPE		1			4000		2	30	2	5	262105			23	230440	PASSARE-6200BARROSO 2-EXPEDIC	6	1	2	5	1	2	3	133	F	8	9		3265		14072017		230440	23	5
1378	0	30	0	23	230440	2497654	230440	23	230440	PAPICU		1			900		2	40	2	4	999992	1	0	23	230440	PRAIA DO FUTURO I-2150 CACA E	2	1	2	5	1	1	4	1253	M	9	9		3440	2	14072017		230020	23	3			1	1
1379	0	30	0	23	230440	7047428	230440	23	230440	JOQUEI CLUBE		1			145		2	28	1	3	999992	1	0	23	230440	PQ GENIBAU-5050	5	1	2	5	1	2	4	1548	M	9	9		3110	2	14082017		231350	23	2		4	1	0
1380	0	30	0	23	230440	2723212	230440	23	230440	MESSEJANA		1			7700		2	24	5	4	999992	1		23	230440	MATA GALINHA-6180 BOA VISTA	6	1	2	5	1	2	4	2320	M	7	9		4725	1	14072017	Q899	230440	23	3	1	4	1
1381	0	30	0	23	230440	2481286	230440	23	230440	RODOLFO TEOFILO		1			S/N		2	19	5	4	999992	1	0	23	230440	PARANGABA-4150 OSORIO DE PAIVA	4	1	2	5	1	2	4	813	F	9	9		2875	2	14072017		230440	23	3			1	0
1382	8	30	0	23	230440	2481286	230440	23	230440	RODOLFO TEOFILO		1			S/N		2	29	2	4	763015	1	1	23	230440	BOM JARDIM-5010 ESP SUMARE- DO	5	1	2	5	1	1	4	916	M	8	9		3270	2	19072017		230440	23	3	3		2	1
1383	2	30	0	23	230440	2481286	230440	23	230440	RODOLFO TEOFILO		1			S/N		2	37	1	2	999992	2	0	23	230440	CANINDEZINHO-5020 SAO VICENTE	5	1	2	5	1	2	3	1432	M	9	9		3355	2	14072017		231070	23	1	3		2	0
1384	4	30	0	23	230440	2481286	230440	23	230440	RODOLFO TEOFILO		1			S/N		2	27	2	4	763015			23	230440	CANINDEZINHO-5020 SAO VICENTE	5	1	2	5	1	2	2	40	M	7	8		3380	2	14072017		230850	23	2	8
1385	2	30	0	23	230440	2481286	230440	23	230440	RODOLFO TEOFILO		1			S/N		2	22	5	4	999992	1	0	23	230440	JACARECANGA-1070 MORRO DO OURO	1	1	2	5	1	1	2	33	F	9	9		3185		14072017		230440	23	3	2		1	1
1386	6	30	0	23	230440	2482339	230440	23	230440	CONJUNTO CEARA		1		ETAPA 4	148		2	20	1	4	999992	0	0	23	230440	PQ GENIBAU-5050	5	1	2	4	1	2	4	2040	F	8	9		2810	2	23012019		230440	23	2	8	4	0	0
1387	2	30	0	23	230440	2482339	230440	23	230440	CONJUNTO CEARA		1		ETAPA 4	148		2	29	5	3	999992	5		23	230440	PICI-3130 PLANALTO PICI	3	1	2	5	1	2	4	1459	F	8	9		3505	2	15072017		230440	23	2	6	4	4	3
1388	0	30	0	23	230440	2482339	230440	23	230440	CONJUNTO CEARA		1		ETAPA 4	148		2	30	1	4	999992	2	0	23	230440	CANINDEZINHO-5020 SAO VICENTE	5	1	2	6	1	2	3	1837	F	9	9		3410	2	15072017		230440	23	3	3	4	2	0
1389	9	30	0	23	230440	2415631	230440	23	230440	FATIMA		1			1827		2	25	1	4	521110	0	1	23	230440	JOSE WALTER-5090 NOVO RENASCER	5	1	2	5	1	2	4	1608	M	9	9		3238	2	17072017		230440	23	3		4	1	0
1390	6	30	0	23	230440	2497654	230440	23	230440	PAPICU		1			900		2	16	5	3	999992	1		23	230440	PRAIA DO FUTURO I-2150 CACA E	2	1	2	4	1	1	3	835	F	8	9		2340	1	17072017	Q793	230440	23	2	6	4	1	1
1391	5	30	0	23	230440	2611686	230440	23	230440	CENTRO		1			833		2	18	1	4	999992			23	230440	CAJAZEIRAS-6060	6	1	2	5	1	2	4	2315	M	9	9		3378		17072017		230890	23	3
1392	9	30	0	23	230440			23	230440	BELA VISTA-3040	3040	3	50506		146	3	2	29	1	4	999992	2	0	23	230440	BELA VISTA-3040	3	1	2	5	1	1	9	450	F				2500	2	17072017		230440	23	2	8		2	2
1393	5	30	0	23	230440	2499363	230440	23	230440	CENTRO		1			545		2	14	5	4	999991	0	0	23	230440	ALVARO WEYNE-1010	1	1	2	5	1	1	3	824	F	7	9		2810	2	17072017		230440	23	2	8	4	0	0
1394	3	30	0	23	230440			23	230440			3					2	32	1	3	999992	2	2	23	230440	PIRAMBU-1120 N S DAS GRACAS	1	1	2		1	1	1	300	M	9	9		2275	2	17072017		230440	23	2	5	4	4	4
1395	4	30	0	23	230440	2415631	230440	23	230440	FATIMA		1			1827		2	29	2	5		0	0	23	230440	MONDUBIM-5120 ARVOREDO C INGLE	5	1	2	5	1	2	4	1022	F	9	9		3282	2	17072017		230440	23	5		4	0	0
1396	2	30	0	23	230440	2415631	230440	23	230440	FATIMA		1			1827		2	20	2	4	521115	1	0	23	230440	BOM SUCESSO-3050 PEDREIRA	3	1	2	6	1	2	3	1044	M	9	9		3670	2	17072017		230185	23	3		1	1	0
1397	5	30	0	23	230440	2415631	230440	23	230440	FATIMA		1			1827		2	40	2	3	999993	1	0	23	230440	JOQUEI CLUBE-3090	3	1	2	5	1	2	4	1643	F	9	9		3460	2	17072017		230763	23	2		4	1	0
1398	3	30	0	23	230440	2415631	230440	23	230440	FATIMA		1			1827		2	32	2	4	763015	0	0	23	230440	BARROSO-6050 CONJ JOAO PAULO I	6	1	2	5	1	2	4	1724	M	9	9		3442	2	17072017		230420	23	3		4	0	0
1399	8	30	0	23	230440	2415631	230440	23	230440	FATIMA		1			1827		2	35	1	5	231205	0	0	23	230440	BARRA DO CEARA-1020 BEIRA RIO-	1	1	2	5	1	2	4	1212	M	9	9		2888	2	17072017		130260	13	5		1	0	0
1400	2	30	0	23	230440	2481286	230440	23	230440	RODOLFO TEOFILO		1			S/N		2	26	5	5	411010	0	0	23	230440	SERRINHA-4170 VILA BETANIA	4	1	2	5	2	2	4	1009	M	9	9		2990	2	17072017		355030	35	5			0	0
1401	0	30	0	23	230440	2415631	230440	23	230440	FATIMA		1			1827		2	13	1	3	999991	0	0	23	230440	VICENTE PINZON-2190 CASTELO EN	2	1	2	5	1	1	4	2338	M	9	9		3438	2	18072017		230440	23	2		4	0	0
1402	2	30	0	23	230440	2481286	230440	23	230440	RODOLFO TEOFILO		1			S/N		2	38	1	3	514120	4	2	23	230440	SERRINHA-4170 VILA BETANIA	4	1	2	4	1	1	3	2049	M	9	9		3185	2	18072017		230440	23	1	4		6	4
1403	2	30	0	23	230440	2415631	230440	23	230440	FATIMA		1			1827		2	33	2	4	352310	2	0	23	230440	BARRA DO CEARA-1020 BEIRA RIO-	1	1	2	5	1	2	4	941	M	9	9		3542	2	18072017		230440	23	3		4	2	1
1404	8	30	0	23	230440	2497654	230440	23	230440	PAPICU		1			900		2	25	2	3	999992	1	2	23	230440	ALAGADICO NOVO-6020 PRESIDENTE	6	1	2	5	1	2	4	829	F	9	9		3182	2	18072017		230440	23	2	6	4	3	0
1405	6	30	0	23	230440	2481286	230440	23	230440	RODOLFO TEOFILO		1			S/N		2	19	2	4	999992	0	0	23	230440	VILA PERI-4190 VILA PERY	4	1	2	5	1	1	4	825	F	8	9		3540	2	18072017		230440	23	3			0	0
1406	2	30	0	23	230440	2481286	230440	23	230440	RODOLFO TEOFILO		1			S/N		2	20	5	3	999992		2	23	230440	BELA VISTA-3040	3	1	2	5	1	2	4	1405	M	8	9		3155	2	18072017		230440	23	2	6		2
1407	0	30	0	23	230440	7047428	230440	23	230440	JOQUEI CLUBE		1			145		2	18	1	4	999992	0	0	23	230440	AEROLANDIA-6010 LAGAMAR	6	1	2	6	1	1	4	1438	F	8	9		3365	2	18072017		230440	23	3			0	0
1408	5	30	0	23	230440			23	230440	MONDUBIM-5120 ARVOREDO C INGLE	5120	3	9888	BL D APT 204	1400	5	2	29	1	3	999992	4	1	23	230440	MONDUBIM-5120 ARVOREDO C INGLE	5	1	2	4	1	1	2	1050	M				1735	2	18072017		230370	23	2	6	4	5	2
1409	4	30	0	23	230440	2529068	230440	23	230440	JOSE WALTER		1			440		2	39	1	4	421125	3	0	23	230440	PLANALTO AIRTON SENNA-5122 PAN	5	1	2	5	1	1	4	702	M	8	9		3620	2	19072017		230440	23	3	3	4	3	3
1410	8	30	0	23	230440	2529068	230440	23	230440	JOSE WALTER		1			440		2	26	2	4	351605	0	0	23	230440			1	2	5	1	2	4	1544	M	9	9		3350	2	19072017		231040	23	3	3	4	0	0
1411	9	30	0	23	230440	2415631	230440	23	230440	FATIMA		1			1827		2	26	2	4	421125	0	0	23	230440	LUCIANO CAVALCANTE-2100 GALILE	2	1	2	5	1	2	4	2033	M	7	8		4000	2	19072017		230140	23	3		4	0	0
1412	0	30	0	23	230440	2499363	230440	23	230440	CENTRO		1			545		2	38	1	2		6		23	230440	CARLITO PAMPLONA-1030	1	1	2	3	1	1	2	2100	F	9	9		2070	2	19072017		230440	23	1		4	6	6
1413	8	30	0	23	230440	2499363	230440	23	230440	CENTRO		1			545		2	35	2	5	239415	0	0	23	230440	CENTRO2030	2	1	2	5	1	1	4	755	M	10	10		2530	2	19072017		230110	23	5		4	0	0
1414	0	30	0	23	230440	2499363	230440	23	230440	CENTRO		1			545		2	21	1	3	999992	1		23	230440	ALVARO WEYNE-1010	1	1	2	5	1	2	2	2208	M	8	9		2840	2	19072017		230440	23	2		4	1	1
1415	8	30	0	23	230440	2499363	230440	23	230440	CENTRO		1			545		2	27	2	4	999992	1		23	230440	PLANALTO AIRTON SENNA-5122 PAN	5	1	2	5	1	2	4	628	F	9	9		2540	2	19072017		230440	23	3		4	1	1
1416	1	30	0	23	230440	2415631	230440	23	230440	FATIMA		1			1827		2	31	2	5	353230	0	0	23	230440	GRANJA LISBOA-5060 SANTA CECIL	5	1	2	5	1	1	4	136	M	9	9		3976	2	19072017		230440	23	5		1	0	0
1417	7	30	0	23	230440	2415631	230440	23	230440	FATIMA		1			1827		2	26	5	4	999992	1	0	23	230440	MESSEJANA-6190-TRANSF BAIRRO S	6	1	2	5	1	1	3	820	M	9	9		3630	2	19072017		230440	23	3		1	1	1
1418	0	30	0	23	230440	2415631	230440	23	230440	FATIMA		1			1827		2	35	2	4	999992	1	1	23	230440	ITAPERI-4100	4	1	2	5	1	2	1	1025	M	9	9		3440	2	19072017		230440	23	3		4	2	0
1419	9	30	0	23	230440	2415631	230440	23	230440	FATIMA		1			1827		2	26	5	3		0	0	23	230440	MOURA BRASIL-1110 SOARES MOREN	1	1	2	5	1	1	4	1821	M	8	9		3500	2	19072017		230440	23	2		1	0	0
1420	0	30	0	23	230440	2415631	230440	23	230440	FATIMA		1			1827		2	31	1	4		1	1	23	230440	CANINDEZINHO-5020 SAO VICENTE	5	1	2	3	1	2	4	1424	F	8	8		1624	2	19072017		230440	23	3		4	2	1
1421	8	30	0	23	230440			23	230440	RODOLFO TEOFILO-3160 PORANGABU	3160	4	51324		SN	3	2	17	1	3	999994	0	0	23	230440	GRANJA PORTUGAL-5070 MELA-MELA	5	1	2	5	1	1	9	2330	F				2030	2	19072017		230440	23	2	5		0	0
1422	0	30	0	23	230440	7047428	230440	23	230440	JOQUEI CLUBE		1			145		2	23	2	4	999992	0	0	23	230440			1	2	5	1	2	4	42	F	8	9		1585	2	19072017		231025	23	3		4	0	0
1423	9	30	0	23	230440	7047428	230440	23	230440	JOQUEI CLUBE		1			145		2	30	2	3	516120	4	0	23	230440	CARLITO PAMPLONA-1030	1	1	2	5	1	2	3	1205	M	8	9		3985	2	19072017		230440	23	2	6		4	2
1424	7	30	0	23	230440	2415631	230440	23	230440	FATIMA		1			1827		2	31	2	5	253115	1	0	23	230440	JOSE WALTER-5090 NOVO RENASCER	5	1	2	5	1	2	4	1122	M	9	9		3330	2	20072017		221100	22	5		1	1	0
1425	4	30	0	23	230440	2415631	230440	23	230440	FATIMA		1			1827		2	29	1	4	421105	1	0	23	230440	FATIMA-4080	4	1	2	5	1	2	4	2030	M	8	9		2946	2	20072017		230960	23	3		4	1	1
1426	8	30	0	23	230440	2415631	230440	23	230440	FATIMA		1			1827		2	35	2	5	262105	0	0	23	230440	ALVARO WEYNE-1010	1	1	2	3	1	2	2	1356	M	1	6		750	2	20072017		230440	23	4		1	0	0
1427	6	30	0	23	230440	2499363	230440	23	230440	CENTRO		1			545		2	30	2	4	999992	1	1	23	230440	MONTESE-4130	4	1	2	5	1	1	3	1106	F	8	9		2875	2	20072017		230440	23	3	1	4	2	1
1428	7	30	0	23	230440	2611686	230440	23	230440	CENTRO		1			833		2	34	2	5	30305		1	23	230440	ITAPERI-4100	4	1	2	5	1	1	4	949	M	9	9		3280	2	20072017		230440	23	5			1
1429	0	30	0	23	230440	2611686	230440	23	230440	CENTRO		1			833		2	18	1	3	999991	1		23	230440	PASSARE-6200BARROSO 2-EXPEDIC	6	1	2	5	1	2	4	925	F	9	9		3984	2	20072017		150140	15	2			1
1430	5	30	0	23	230440	2479907	230440	23	230440	CENTRO		1			1526		2	19	1	4	411005	0	0	23	230440	CAIS DO PORTO-2020 SERVILUZ- F	2	1	2	5	1	1	4	2332	F	9	9		2720	2	20072017		230440	23	3	1	4	0	0
1431	6	30	0	23	230440	2479907	230440	23	230440	CENTRO		1			1526		2	35	1	4	999992	0	0	23	230440	MANOEL SATIRO-5100 STO ANTONIO	5	1	2	5	1	1	3	1520	M	8	9		3646	2	20072017		230440	23	3	2	4	0	0
1432	4	30	0	23	230440	2479907	230440	23	230440	CENTRO		1			1526		2	15	1	4	999992	0	0	23	230440	VILA VELHA-1150 BANCARIOS- N A	1	1	2	5	1	2	4	1612	F	8	9		3560	2	20072017		230440	23	3	1	4	0	0
1433	7	30	0	23	230440	2479907	230440	23	230440	CENTRO		1			1526		2	24	2	5	999992	1	0	23	230440	BARROSO-6050 CONJ JOAO PAULO I	6	1	2	5	1	2	3	2127	F	9	9		4210	2	20072017		230440	23	5		4	1	1
1434	0	30	0	23	230440	2611686	230440	23	230440	CENTRO		1			833		2	27	1	4	763010			23	230440	CANINDEZINHO-5020 SAO VICENTE	5	1	2	5	1	2	4	1806	F	9	10		3370	2	20072017		230440	23	3
1435	5	30	0	23	230440	2482339	230440	23	230440	CONJUNTO CEARA		1		ETAPA 4	148		2	39	1	4	512105	2	0	23	230440	CANINDEZINHO-5020 SAO VICENTE	5	1	2	5	1	2	4	1709	M	9	9		3445	2	20072017		230440	23	3	1	4	2	0
1436	6	30	0	23	230440	2482339	230440	23	230440	CONJUNTO CEARA		1		ETAPA 4	148		2	23	1	4	999992	1	0	23	230440	BOM JARDIM-5010 ESP SUMARE- DO	5	1	2	5	1	1	4	827	M	9	9		2890	2	20072017		230440	23	3	2	4	1	0
1437	6	30	0	23	230440	2482339	230440	23	230440	CONJUNTO CEARA		1		ETAPA 4	148		2	44	5	4	999992	2	0	23	230440	CJ CEARA II-5200 ETAPA 3 5033	5	1	2	5	1	2	4	1742	F	9	9		3310	2	20072017		230030	23	2	8	4	2	0
1438	4	30	0	23	230440	7047428	230440	23	230440	JOQUEI CLUBE		1			145		2	19	9	3	999992	1	0	23	230440	PAPICU-2140 GIEBA- VERDES MARE	2	1	2	6	1	1	4	1552	M	9	9		3170	2	20072017		230440	23	2	5	4	1	1
1439	4	30	0	23	230440	2479907	230440	23	230440	CENTRO		1			1526		2	18	1	4	999992	1	0	23	230440	BARRA DO CEARA-1020 BEIRA RIO-	1	1	2	5	1	1	4	2041	M	8	9		4000	2	21072017		230440	23	2	8	4	1	1
1440	4	30	0	23	230440	2415631	230440	23	230440	FATIMA		1			1827		2	24	2	4	421125	0	0	23	230440	CAJAZEIRAS-6060	6	1	2	5	1	2	4	308	F	8	10		3344	2	21072017		230440	23	3		1	0	0
1441	0	30	0	23	230440	2497654	230440	23	230440	PAPICU		1			900		2	21	5	3	999992	0	0	23	230440	MEIRELES-2110	2	1	2	5	1	1	4	1650	M	8	9		3462	2	21072017		230440	23	2			0	0
1442	0	30	0	23	230440	2415631	230440	23	230440	FATIMA		1			1827		2	21	1	4	422305	0	0	23	230440	PARANGABA-4150 OSORIO DE PAIVA	4	1	2	5	1	1	4	1050	M	9	9		3216	2	21072017		230625	23	3		4	0	0
1443	0	30	0	23	230440	2611686	230440	23	230440	CENTRO		1			833		2	28	2	3	512120	2		23	230440	PESQUISA		1	2	5	1	1	4	1320	M	9	10		3570	2	21072017		230870	23	2			2	2
1444	4	30	0	23	230440	2651351	230440	23	230440	VILA VELHA		1		CONJ NOVA ASSUNCAO	1130		2	17	1	4	999992			23	230440	QUINTINO CUNHA-3150 OMEGA II-	3	1	2	5	1	1	2	2110	F	8	9		3575	2	21072017		230630	23	3
1445	8	30	0	23	230440	2415631	230440	23	230440	FATIMA		1			1827		2	28	2	4		0	0	23	230440	BARRA DO CEARA-1020 BEIRA RIO-	1	1	2	5	1	2	4	1710	M	9	9		3142	2	21072017		230440	23	3		4	0	0
1446	5	30	0	23	230440	2482339	230440	23	230440	CONJUNTO CEARA		1		ETAPA 4	148		2	28	1	3	999992	1	1	23	230440	HENRIQUE JORGE-3070	3	1	2	5	1	2	1	1528	F	8	9		2570	2	24072017		230440	23	2	6	4	2	0
1447	0	30	0	23	230440	2651351	230440	23	230440	VILA VELHA		1		CONJ NOVA ASSUNCAO	1130		2	29	1	4	999992	1	0	23	230440	CARLITO PAMPLONA-1030	1	1	2	5	1	2	4	1108	M	8	9		3325	2	24072017		230440	23	3	2	4	1	0
1448	7	30	0	23	230440	2415631	230440	23	230440	FATIMA		1			1827		2	24	2	4	422305	0	0	23	230440	CJ CEARA II-5200 ETAPA 3 5033	5	1	2	5	1	2	4	1342	M	7	8		3060	2	24072017		230440	23	3		4	0	0
1449	4	30	0	23	230440	2611686	230440	23	230440	CENTRO		1			833		2	32	2	4	999992	1		23	230440	PESQUISA		1	2	5	1	1	4	744	F	9	9		2940	2	24072017		230440	23	3			1
1450	9	30	0	23	230440	2499363	230440	23	230440	CENTRO		1			545		2	36	2	4	999992	0	0	23	230440	CRISTO REDENTOR-1040 COLONIA	1	1	2	4	1	1	3	1300	M	9	9		1745	2	24072017		230440	23	3		4	0	0
1451	0	30	0	23	230440	2481286	230440	23	230440	RODOLFO TEOFILO		1			S/N		2	29	5	4	999992	1	0	23	230440	PQ GENIBAU-5050	5	1	2	4	1	1	2	229	M	9	9		2650	2	24072017		230440	23	3	3		1	1
1452	8	30	0	23	230440	2481286	230440	23	230440	RODOLFO TEOFILO		1			S/N		2	35	5	4	512105	1	1	23	230440	PARANGABA-4150 OSORIO DE PAIVA	4	1	2	2	1	1	2	255	F	2	5		715	2	24072017		220800	22	3			2	1
1453	6	30	0	23	230440	2415631	230440	23	230440	FATIMA		1			1827		2	27	1	5	524305	1	0	23	230440	ALVARO WEYNE-1010	1	1	2	5	1	1	3	1532	M	9	10		2666	2	24072017		230440	23	4		1	1	1
1454	4	30	0	23	230440	2481286	230440	23	230440	RODOLFO TEOFILO		1			S/N		2	29	1	3	999992			23	230440	MONDUBIM-5120 ARVOREDO C INGLE	5	1	2	5	1	2	4	1013	F	8	9		3670	2	24072017		230440	23	2	6
1455	9	30	0	23	230440	2611686	230440	23	230440	CENTRO		1			833		2	29	2	5	251605			23	230440	MANOEL SATIRO-5100 STO ANTONIO	5	1	2	5	1	2	4	1654	M	9	9		3910	2	24072017		230440	23	5
1456	3	30	0	23	230440	2651351	230440	23	230440	VILA VELHA		1		CONJ NOVA ASSUNCAO	1130		2	22	1	4	999992	1	0	23	230440	CRISTO REDENTOR-1040 COLONIA	1	1	2	3	2	2	4	2324	F	8	6		1135	2	24072017		231290	23	3	2		1	0
1457	2	30	0	23	230440	2497654	230440	23	230440	PAPICU		1			900		2	30	2	4	422105	1	1	23	230440	MONDUBIM-5120 ARVOREDO C INGLE	5	1	2	5	1	2	4	1000	F	9	9		2840	2	24072017		230440	23	3	3	4	2	0
1458	0	30	0	23	230440	2611686	230440	23	230440	CENTRO		1			833		2	28	1	5				23	230440	PESQUISA		1	2	5	1	2	4	550	F	9	9		3740	2	24072017			23	5
1459	8	30	0	23	230440	2479907	230440	23	230440	CENTRO		1			1526		2	40	1	3	999992	1	0	23	230440	PASSARE-6200BARROSO 2-EXPEDIC	6	1	2	5	1	2	4	1115	M	8	9		3858	2	24072017		230440	23	2		4	1	1
1460	2	30	0	23	230440	2479907	230440	23	230440	CENTRO		1			1526		2	18	1	3	999992	0	0	23	230440	JD DAS OLIVEIRAS-6160 TANCREDO	6	1	2	5	1	1	4	1814	M	9	10		3996	2	24072017		230440	23	2		4	0	0
1461	5	30	0	23	230440	2479907	230440	23	230440	CENTRO		1			1526		2	27	1	4	516120	1	0	23	230440	VILA VELHA-1150 BANCARIOS- N A	1	1	2	5	1	2	4	1617	F	8	9		3518	2	24072017		230440	23	3	2	4	1	0
1462	1	30	0	23	230440	2482339	230440	23	230440	CONJUNTO CEARA		1		ETAPA 4	148		2	37	5	4	524305	2	0	23	230440	BOM JARDIM-5010 ESP SUMARE- DO	5	1	2	5	1	1	3	1224	F	9	9		3815	2	24072017		330455	33	3	3	4	2	2
1463	0	30	0	23	230440	2482339	230440	23	230440	CONJUNTO CEARA		1		ETAPA 4	148		2	16	1	4	999991	0	0	23	230440	BARROSO-6050 CONJ JOAO PAULO I	6	1	2	5	1	1	4	1756	M	8	8		3690	2	24072017		230440	23	2	8	4	0	0
1464	9	30	0	23	230440	2482339	230440	23	230440	CONJUNTO CEARA		1		ETAPA 4	148		2	28	1	4	999992	2	0	23	230440	AUTRAN NUNES-3030 ALTO DO BODE	3	1	2	5	1	2	4	2241	M	8	9		2385	2	24072017		230440	23	3	2	4	2	0
1465	7	30	0	23	230440	2482339	230440	23	230440	CONJUNTO CEARA		1		ETAPA 4	148		2	16	1	3	999992	0	0	23	230440	AUTRAN NUNES-3030 ALTO DO BODE	3	1	2	5	1	1	4	2228	M	8	9		2555	2	24072017		230440	23	1	4	4	0	0
1466	5	30	0	23	230440	2529068	230440	23	230440	JOSE WALTER		1			440		2	20	1	4	999992	1	0	23	230440	PASSARE-6200BARROSO 2-EXPEDIC	6	1	2	5	1	1	3	40	F	8	9		3190	2	24072017		230625	23	2	8	4	1	1
1467	3	30	0	23	230440	2529068	230440	23	230440	JOSE WALTER		1			440		2	35	1	4	999992	0	0	23	230440	MONDUBIM-5120 ARVOREDO C INGLE	5	1	2	5	1	2	4	1157	F	5	6		3270	2	24072017		261160	26	3	3	4	0	0
1468	1	30	0	23	230440	2529068	230440	23	230440	JOSE WALTER		1			440		2	23	1	3	999992	0	3	23	230440	PASSARE-6200BARROSO 2-EXPEDIC	6	1	2	5	1	1	3	1412	M	9	9		2920	2	24072017		230440	23	2	7	4	3	0
1469	0	30	0	23	230440	2529068	230440	23	230440	JOSE WALTER		1			440		2	17	1	3	999991	1	0	23	230440	MONDUBIM-5120 ARVOREDO C INGLE	5	1	2	5	1	2	4	107	M	8	9		3650	2	25072017		230440	23	2	7	4	1	0
1470	3	30	0	23	230440	2529068	230440	23	230440	JOSE WALTER		1			440		2	31	1	4	999992	2	1	23	230440			1	2	4	1	1	1	1955	F	4	9		1930	2	25072017		230440	23	3	3	4	3	2
1471	6	30	0	23	230440	2529068	230440	23	230440	JOSE WALTER		1			440		2	29	1	4	999992	2	1	23	230440	ITAPERI-4100	4	1	2	5	1	1	4	443	F	9	10		4010	2	25072017		231290	23	3	3	4	3	2
1472	8	30	0	23	230440	2651351	230440	23	230440	VILA VELHA		1		CONJ NOVA ASSUNCAO	1130		2	39	2	4	763015	1	0	23	230440	JD GUANABARA-1080 ITAPARICA	1	1	2	5	1	2	4	1200	M	9	9		3790	2	25072017		230440	23	3		4	1	0
1473	3	30	0	23	230440	2651351	230440	23	230440	VILA VELHA		1		CONJ NOVA ASSUNCAO	1130		2	34	1	4	999992	2	2	23	230440	JACARECANGA-1070 MORRO DO OURO	1	1	2	5	1	1	4	1447	F	8	9		3580	2	25072017		230590	23	2	8	4	4	4
1474	9	30	0	23	230440	2651351	230440	23	230440	VILA VELHA		1		CONJ NOVA ASSUNCAO	1130		2	18	1	4	999992	0	1	23	230440	EDSON QUEIROZ-6130 AGUA FRIA-	6	1	2	5	1	1	4	55	M	8	9		2925	2	25072017		230440	23	3			1	0
1475	3	30	0	23	230440	2479907	230440	23	230440	CENTRO		1			1526		2	21	1	4	999992	0	1	23	230440	PQ SANTA ROSA-5140	5	1	2	6	1	2	3	2100	M	9	10		3570	2	25072017		230660	23	2	8	4	1	1
1476	6	30	0	23	230440	2479907	230440	23	230440	CENTRO		1			1526		2	21	2	3	519205	1	0	23	230440	JANGURUSSU-6150 TAMANDA-BICEL-	6	1	2	5	1	2	4	1955	M	8	9		3430	2	25072017		230440	23	2		4	1	0
1477	3	30	0	23	230440	2651351	230440	23	230440	VILA VELHA		1		CONJ NOVA ASSUNCAO	1130		2	17	1	4	999992		1	23	230440	QUINTINO CUNHA-3150 OMEGA II-	3	1	2	5	1	2	4	1217	F	9	10		3140	2	26072017		230075	23	3	1	4	1
1478	4	30	0	23	230440	2611686	230440	23	230440	CENTRO		1			833		2	32	2	5	253115	1		23	230440	ALDEOTA2010 FAVELA DO TRILHOMA	2	1	2	4	1	2	4	821	F	7	8		2208	2	26072017		230440	23	5			1
1479	4	30	0	23	230440	2651351	230440	23	230440	VILA VELHA		1		CONJ NOVA ASSUNCAO	1130		2	32	2		512110	1	0	23	230440	BARRA DO CEARA-1020 BEIRA RIO-	1	1	2	4	1	1	3	1437	F	8	9		3320	2	26072017		230440	23			4	1	1
1480	9	30	0	23	230440	2611686	230440	23	230440	CENTRO		1			833		2	31	2	4	999992	1	1	23	230440	BOM SUCESSO-3050 PEDREIRA	3	1	2	5	1	2	4	1558	M	9	10		3920	2	26072017		250070	25	3			2
1481	0	30	0	23	230440	2415631	230440	23	230440	FATIMA		1			1827		2	26	2	3	999991	0	1	23	230440	ITAPERI-4100	4	1	2	4	1	2	1	828	M	9	9		1654	2	26072017		230690	23	2		4	1	0
1482	0	30	0	23	230440	2415631	230440	23	230440	FATIMA		1			1827		2	28	2	4	999992	0	0	23	230440	PASSARE-6200BARROSO 2-EXPEDIC	6	1	2	5	1	2	4	1644	F	9	9		3130	2	26072017		230550	23	3		1	0	0
1483	0	30	0	23	230440	2415631	230440	23	230440	FATIMA		1			1827		2	23	2	3	524305	1	0	23	230440	JD IRACEMA-1090	1	1	2	5	1	2	4	1508	F	9	9		3556	2	26072017		230440	23	2		4	1	0
1484	7	30	0	23	230440	2651351	230440	23	230440	VILA VELHA		1		CONJ NOVA ASSUNCAO	1130		2	32				1	0	23	230440	JD GUANABARA-1080 ITAPARICA	1	1	2	5	1	1	4	825	F	9	9		3255	2	26072017		230630	23			4	1	1
1485	4	30	0	23	230440	2415631	230440	23	230440	FATIMA		1			1827		2	35	2	4	516110	0	0	23	230440	ALVARO WEYNE-1010	1	1	2		1	2	4	1019	M	9	9		2958	2	26072017		221100	22	3		4	0	0
1486	7	30	0	23	230440	2651351	230440	23	230440	VILA VELHA		1		CONJ NOVA ASSUNCAO	1130		2	24	1	4	516210			23	230440	ANTONIO BEZERRA-3020-CACHOEIRI	3	1	2	5	1	2	4	1055	F	9	9		3360	2	26072017		230765	23	3		4
1487	1	30	0	23	230440	2482339	230440	23	230440	CONJUNTO CEARA		1		ETAPA 4	148		2	29	1	3	999992	3	0	23	230440	GRANJA PORTUGAL-5070 MELA-MELA	5	1	2	5	1	1	4	1434	F	9	9		3100	2	26072017		230440	23	2	6	4	3	3
1488	6	30	0	23	230440	2651351	230440	23	230440	VILA VELHA		1		CONJ NOVA ASSUNCAO	1130		2	36	2	5	999992	1	1	23	230440	BARRA DO CEARA-1020 BEIRA RIO-	1	1	2	5	1	2	4	1743	M	8	9		3645	1	26072017	Q909	230440	23	5			2	1
1489	7	30	0	23	230440	2611686	230440	23	230440	CENTRO		1			833		2	36	1	4	512120	1		23	230440	PESQUISA		1	2	5	1	1	4	257	F	9	9		3300	2	26072017		251620	25	3			1	1
1490	6	30	0	23	230440	2481286	230440	23	230440	RODOLFO TEOFILO		1			S/N		2	34	5	3	514210	1	3	23	230440	PQ DOIS IRMAOS-6230	6	1	2	5	1	1	2	1211	M	9	9		3450	2	26072017		261070	26	2	5		4	1
1491	5	30	0	23	230440	2481286	230440	23	230440	RODOLFO TEOFILO		1			S/N		2	34	5	4	999992	0	0	23	230440	PADRE JULIO MARIA		1	2	4	1	2	3	1809	M	9	9		2455	2	26072017		230640	23	3			0	0
1492	0	30	0	23	230440	2499363	230440	23	230440	CENTRO		1			545		2	18	1	3	999992	0	0	23	230440	BOM JARDIM-5010 ESP SUMARE- DO	5	1	2	4	1	1	3	540	M	9	10		3470	2	26072017		230770	23	2		4	0	0
1493	1	30	0	23	230440	7047428	230440	23	230440	JOQUEI CLUBE		1			145		2	32	2	4	513205	3	2	23	230440	QUINTINO CUNHA-3150 OMEGA II-	3	1	2	5	1	2	4	1032	M	9	9		4255	2	16082017		230440	23	3		4	5	3
1494	0	30	0	23	230440	2481286	230440	23	230440	RODOLFO TEOFILO		1			S/N		2	30	2	4	999992	0	1	23	230440	JD DAS OLIVEIRAS-6160 TANCREDO	6	1	2	5	1	2	4	1053	F	9	9		3840	2	27072017		231090	23	3			1	0
1495	8	30	0	23	230440	2481286	230440	23	230440	RODOLFO TEOFILO		1			S/N		2	28	2	4	763210	0	0	23	230440	BARRA DO CEARA-1020 BEIRA RIO-	1	1	2	5	1	2	4	1202	M	4	7		2990	2	27072017		230440	23	3			0	0
1496	0	30	0	23	230440	7047428	230440	23	230440	JOQUEI CLUBE		1			145		2	23	1	4	422310	1	0	23	230440	PQ SAO JOSE-5130 FLUMINENSE-JA	5	1	2	5	1	2	2	1433	M	8	9		3770	2	14082017		230765	23	3	2	4	1	0
1497	2	30	0	23	230440	7047428	230440	23	230440	JOQUEI CLUBE		1			145		2	27	2	3	999992	2	1	23	230440	VILA PERI-4190 VILA PERY	4	1	2	5	1	2	3	1008	M	8	8		4175	2	14082017		230630	23	2	7	4	3	0
1498	0	30	0	23	230440	3394514	230440	23	230440	ALDEOTA		1			1168		2	31	2	5	241005			23	230440	PESQUISA		1	2	5	1	2	4	1920	F	9	9		3795	2	27072017			23	5
1499	2	30	0	23	230440	3394514	230440	23	230440	ALDEOTA		1			1168		2	22	1	5				23	230440	PAPICU-2140 GIEBA- VERDES MARE	2	1	2	5	1	2	2	1010	F	9	9		3145	2	27072017			23	4
1500	1	30	0	23	230440	2415631	230440	23	230440	FATIMA		1			1827		2	29	2	5	231205	0	0	23	230440	MESSEJANA-6190-TRANSF BAIRRO S	6	1	2	5	1	2	4	1717	M	9	9		3440	2	28072017		230440	23	5		4	0	0
1501	5	30	0	23	230440	2497654	230440	23	230440	PAPICU		1			900		2	23	5	4	999991	2	2	23	230440	PARQUELANDIA-3120	3	1	2	4	1	2	4	1213	F	8	9		2544	2	28072017		230440	23	3		4	4	1
1502	4	30	0	23	230440	2481286	230440	23	230440	RODOLFO TEOFILO		1			S/N		2	22	5	4	421125	1	1	23	230440	PAN AMERICANO-4140	4	1	2	5	1	2	4	2112	F	8	9		3295	2	28072017		230440	23	3			2	0
1503	2	30	0	23	230440	2497654	230440	23	230440	PAPICU		1			900		2	28	5	3	999992	1	0	23	230440	PAPICU-2140 GIEBA- VERDES MARE	2	1	2	5	1	2	4	1150	F	8	9		3700	2	28072017		230440	23	2		4	1	0
1504	5	30	0	23	230440	2481286	230440	23	230440	RODOLFO TEOFILO		1			S/N		2	32	1	4	521110	0	0	23	230440	PQ SAO JOSE-5130 FLUMINENSE-JA	5	1	2	5	1	2	4	2139	M	7	8		3110	2	28072017		220960	22	3	3		0	0
1505	1	30	0	23	230440	2482339	230440	23	230440	CONJUNTO CEARA		1		ETAPA 4	148		2	40	1	4	999992	2	0	23	230440	PQ SAO JOSE-5130 FLUMINENSE-JA	5	1	2	4	1	2	3	1958	F	6	8		3135	2	28072017		230440	23	2	8	4	2	1
1506	5	30	0	23	230440	3242587	230440	23	230440	SAO JOAO DO TAUAPE		1			4000		2	26	2	5	411010			23	230440	PASSARE-6200BARROSO 2-EXPEDIC	6	1	2	5	1	2	3	1032	F	8	10		3110		28072017		230440	23	5
1507	5	30	0	23	230440	2482339	230440	23	230440	CONJUNTO CEARA		1		ETAPA 4	148		2	26	1	4	999992	1	1	23	230440	PQ GENIBAU-5050	5	1	2	6	1	1	4	1036	M	7	9		3620	2	28072017		230440	23	2	8	2	2	1
1508	8	30	0	23	230440	2482339	230440	23	230440	CONJUNTO CEARA		1		ETAPA 4	148		2	18	1	4	999991	1	0	23	230440	BOM SUCESSO-3050 PEDREIRA	3	1	2	5	1	2	4	1614	F	8	9		3370	2	29072017		230440	23	3	1	4	1	0
1509	8	30	0	23	230440	2482339	230440	23	230440	CONJUNTO CEARA		1		ETAPA 4	148		2	26	5	4	999992	0	0	23	230440	CJ CEARA II-5200 ETAPA 3 5033	5	1	2	5	1	2	4	2238	M	8	9		3375	2	30072017		230370	23	2	8	4	0	0
1510	8	30	0	23	230440	7047428	230440	23	230440	JOQUEI CLUBE		1			145		2	14	1	3	999992	0	0	23	230440	SAO JOAO DO TAUAPE-2160	2	1	2	5	1	2	4	1832	F	9	10		2955	2	31072017		230440	23	2	7	4	0	0
1511	3	30	0	23	230440	3394514	230440	23	230440	ALDEOTA		1			1168		2	33	1	5	252405			23	230440	PESQUISA		1	2	5	1	2	4	525	M	9	9		3010	2	31072017		230440	23	4
1512	4	30	0	23	230440	2499363	230440	23	230440	CENTRO		1			545		2	35	5	4	512105	9	0	23	230440	ITAPERI-4100	4	1	2	4	1	1	2	334	M	4	9		3190	2	31072017		230440	23	2	8	4	9	8
1513	5	30	0	23	230440	2481286	230440	23	230440	RODOLFO TEOFILO		1			S/N		2	33	4	4	999992	2		23	230440	DAMAS-4050	4	1	2	4	1	1	4	1145	F	8	9		3595	2	31072017		230440	23	3	2		2	2
1514	2	30	0	23	230440	2481286	230440	23	230440	RODOLFO TEOFILO		1			S/N		2	15	1	3	999992	0	0	23	230440	MARAPONGA-5110	5	1	2	5	1	1	4	1111	F	9	9		2905	2	31072017		230440	23	2	7	4	0	0
1515	0	30	0	23	230440	3242587	230440	23	230440	SAO JOAO DO TAUAPE		1			4000		2	35	2	5	251510	1		23	230440	BARROSO-6050 CONJ JOAO PAULO I	6	1	2	5	1	2	4	836	F	9	10		3200		31072017		230440	23	5			1
1516	9	30	0	23	230440	2481286	230440	23	230440	RODOLFO TEOFILO		1			S/N		2	23	2	3	512120	4	0	23	230440	SIQUEIRA-5150 JATOBA	5	1	2	5	1	2	4	2303	F	8	9		4275	2	2082017		230440	23	2	6		4	3
1517	0	30	0	23	230440	2481286	230440	23	230440	RODOLFO TEOFILO		1			S/N		2	36	2	4	999991	3	1	23	230440	SIQUEIRA-5150 JATOBA	5	1	2	4	1	2	3	820	F	9	9		2865	2	1082017		231025	23	3	1		3	1
1518	0	30	0	23	230440	2723212	230440	23	230440	MESSEJANA		1			7700		2	22	5	3	999992	2		23	230440	CONJUNTO PALMEIRAS	6	1	2	5	1	1	2	4	F	8	9		3460	2	1082017		230440	23	2	5	4	2	1
1519	0	30	0	23	230440	2481286	230440	23	230440	RODOLFO TEOFILO		1			S/N		2	16	1	4	999992			23	230440	BOM JARDIM-5010 ESP SUMARE- DO	5	1	2	5	1	2	4	1425	F	9	9		3555	2	2082017		230440	23	3	1
1520	8	30	0	23	230440	3053687	230440	23	230440	ALDEOTA		1			3371		2	29	2	5	214205		1	23	230440	FARIAS BRITO-1050 OTAVIO BONFI	1	1	2	5	1	2	4	1502	F	9	9		3015	2	1082017		230440	23	5
1521	5	30	0	23	230440	7047428	230440	23	230440	JOQUEI CLUBE		1			145		2	24	1	3	999992	0	1	23	230440	PQ SAO JOSE-5130 FLUMINENSE-JA	5	1	2	4	1	1	4	1824	M	9	9		3230	2	1082017		230440	23	2		4	1	0
1522	9	30	0	23	230440	2723212	230440	23	230440	MESSEJANA		1			7700		2	27		4	999992	2	1	23	230440	BARROSO-6050 CONJ JOAO PAULO I	6	1	2	5	1	1	2	2037	M	8	9		3090	2	2082017		230290	23	3	1	4	3	2
1523	7	30	0	23	230440	2497654	230440	23	230440	PAPICU		1			900		2	14	5	3	999991			23	230440	VICENTE PINZON-2190 CASTELO EN	2	1	2	2	1	1	9	1314	F	1	1		644	2	2082017		230440	23	2	7	4
1524	1	30	0	23	230440	2479907	230440	23	230440	CENTRO		1			1526		2	26	1	3	999992	1		23	230440	CIDADE 2000-2040	2	1	2		1	2	3	945	M	9	9		3080	2	2082017		230440	23	1	4	4	1
1525	2	30	0	23	230440	2479907	230440	23	230440	CENTRO		1			1526		2	23	1	4	513205			23	230440	VICENTE PINZON-2190 CASTELO EN	2	1	2		1	2	4	2237	F	8	9		3316	2	2082017		230440	23	3	1	4
1526	7	30	0	23	230440	2479907	230440	23	230440	CENTRO		1			1526		2	17	1	4	999992	1		23	230440	JANGURUSSU-6150 TAMANDA-BICEL-	6	1	2		1	2	3	1750	F	8	9		4050	2	2082017		230440	23	3	1	4	2
1527	4	30	0	23	230440	3053687	230440	23	230440	ALDEOTA		1			3371		2	37	2	5	376305			23	230440	PESQUISA		1	2		1	2	1	1108	M	9	9		3340		2082017			23	5
1528	0	30	0	23	230440	3053687	230440	23	230440	ALDEOTA		1			3371		2	37	2	5	242405	1		23	230440	ALDEOTA2010 FAVELA DO TRILHOMA	2	1	2		1	2	1	724	F	9	9		3750		2082017		230440	23	5			1
1529	8	30	0	23	230440	2723212	230440	23	230440	MESSEJANA		1			7700		2	21	5	4	999992		1	23	230440	BARROSO-6050 CONJ JOAO PAULO I	6	1	2	5	1	2	4	1149	M	9	9		3430	2	2082017		230440	23	3	3	4	1
1530	4	30	0	23	230440	2723212	230440	23	230440	MESSEJANA		1			7700		2	22	5	4	999992		1	23	230440	JANGURUSSU-6150 TAMANDA-BICEL-	6	1	2	5	1	2	4	1709	M	9	9		4150	2	2082017		231040	23	3	3	4	1
1531	4	30	0	23	230440	2479907	230440	23	230440	CENTRO		1			1526		2	21	1	4	999992			23	230440	PARQUELANDIA-3120	3	1	2		1	1	4	2035	F	8	9		3470	2	2082017		230440	23	3	2	4
1532	2	30	0	23	230440	2499363	230440	23	230440	CENTRO		1			545		2	37	1	3	999992	4	0	23	230440	ITAPERI-4100	4	1	2	5	1	1	4	2141	M	9	9		3430	2	2082017		230440	23	2	7	4	4	4
1533	7	30	0	23	230440	2481286	230440	23	230440	RODOLFO TEOFILO		1			S/N		2	23	5	4	999992	1	0	23	230440	SIQUEIRA-5150 JATOBA	5	1	2	5	1	2	4	2311	M	9	10		3285	2	3082017		230440	23	3		4	1	1
1534	8	30	0	23	230440	3053687	230440	23	230440	ALDEOTA		1			3371		2	42	1	5	239425			23	230440	PESQUISA		1	2	5	1	2	3	808	M	8	9		2775	2	3082017		230440	23	5
1535	4	30	0	23	230440	2481286	230440	23	230440	RODOLFO TEOFILO		1			S/N		2	20	1	2	999992		1	23	230440	DAMAS-4050	4	1	2	5	1	1	4	750	M	9	9		2785	2	3082017		230440	23	1	3		1
1536	6	30	0	23	230440	3053687	230440	23	230440	ALDEOTA		1			3371		2	29	2	5	223505			23	230440	LAGOA REDONDA-6170 COFECO-MOZA	6	1	2		1	2	1	750	M	9	9		3120	2	3082017		230440	23	5
1537	0	30	0	23	230440	3053687	230440	23	230440	ALDEOTA		1			3371		2	40	2	5	241005	2	1	23	230440	PESQUISA		1	2	5	1	2	4	605	M	9	10		2835	2	3082017		230440	23	5			3
1538	9	30	0	23	230440	3053687	230440	23	230440	ALDEOTA		1			3371		2	33	2	5	223115			23	230440	COCO-2050	2	1	2		1	2	1	2010	F	9	10		3275	2	3082017		261160	26	5
1539	5	30	0	23	230440	7047428	230440	23	230440	JOQUEI CLUBE		1			145		2	25	1	4	999992	1	1	23	230440	JD GUANABARA-1080 ITAPARICA	1	1	2	5	1	2	3	1710	M	9	9		3050	2	11082017		230440	23	3		4	2	0
1540	9	30	0	23	230440	2499363	230440	23	230440	CENTRO		1			545		2	20	1	4	354705	2	0	23	230440	BARRA DO CEARA-1020 BEIRA RIO-	1	1	2	3	1	1	3	1514	M	9	9		2120	2	3082017		230440	23	2	8	4	2	2
1541	2	30	0	23	230440	2499363	230440	23	230440	CENTRO		1			545		2	21	1	3	999992	1	1	23	230440	PICI-3130 PLANALTO PICI	3	1	2		1	1	3	1405	M	9	9		3865	2	4082017		230440	23	2		4	2	1
1542	0	30	0	23	230440	2481286	230440	23	230440	RODOLFO TEOFILO		1			S/N		2	30	2	5	999992	2	0	23	230440	VILA ELLERY-1140 VILA ELERI	1	1	2	5	1	2	3	2118	F	8	9		3155	2	4082017		230765	23	4			2	0
1543	5	30	0	23	230440	2723212	230440	23	230440	MESSEJANA		1			7700		2	22	5	3	763215	1		23	230440	CONJUNTO PALMEIRAS	6	1	2	5	1	2	3	1307	F	8	9		2765	2	4082017		230440	23	2	5	4	1
1544	4	30	0	23	230440	2481286	230440	23	230440	RODOLFO TEOFILO		1			S/N		2	34	5	4	521110	2	1	23	230440	MANOEL SATIRO-5100 STO ANTONIO	5	1	2	5	1	2	3	1111	M	9	9		3360	2	4082017		230440	23	3			3	0
1545	8	30	0	23	230440	3394514	230440	23	230440	ALDEOTA		1			1168		2	36	2	5	999992	1		23	230440	PASSARE-6200BARROSO 2-EXPEDIC	6	1	2	4	2	2	4	710	F	8	9		1475	2	4082017		230440	23	5			1
1546	3	30	0	23	230440	3394514	230440	23	230440	ALDEOTA		1			1168		2	38	2	5	239415	1	1	23	230440	PRAIA DE IRACEMA-2130	2	1	2	5	1	2	4	1154	M	8	9		2875	2	4082017		354980	35	5			2
1547	1	30	0	23	230440	2497654	230440	23	230440	PAPICU		1			900		2	29	1	4	999992	2	0	23	230440	CENTRO2030	2	1	2	5	1	2	3	1425	F	9	9		3022	2	4082017		230690	23	3			2	0
1548	3	30	0	23	230440	2482339	230440	23	230440	CONJUNTO CEARA		1		ETAPA 4	148		2	20	2	4	999992	0	0	23	230440	PQ GENIBAU-5050	5	1	2	5	1	1	3	1734	F	7	9		3260	2	4082017		230440	23	3	1	4	0	0
1549	7	30	0	23	230440	2611686	230440	23	230440	CENTRO		1			833		2	16	1	3	999991			23	230440	GUAJERU-6140	6	1	2	5	1	2	4	2227	M	9	9		3248	2	4082017		230440	23	2
1550	9	30	0	23	230440	2482339	230440	23	230440	CONJUNTO CEARA		1		ETAPA 4	148		2	25	1	4	422105	0	1	23	230440	CJ CEARA I-5030 ETAPA 1 5031 E	5	1	2	5	1	1	4	135	M	9	9		2985	2	5082017		230440	23	3		4	1	0
1551	5	30	0	23	230440	2482339	230440	23	230440	CONJUNTO CEARA		1		ETAPA 4	148		2	20	5	3	763010	1	0	23	230440	PQ GENIBAU-5050	5	1	2	5	1	1	2	1907	F	9	9		2890	2	5082017		230440	23	2		4	1	1
1552	6	30	0	23	230440	2482339	230440	23	230440	CONJUNTO CEARA		1		ETAPA 4	148		2	20	5	3	999992	1	0	23	230440	BOM JARDIM-5010 ESP SUMARE- DO	5	1	2	5	1	2	2	1608	M	8	9		2955	2	5082017		230370	23	2	5	4	1	1
1553	7	30	0	23	230440	2482339	230440	23	230440	CONJUNTO CEARA		1		ETAPA 4	148		2	26	1	3	354705	3	1	23	230440	GRANJA PORTUGAL-5070 MELA-MELA	5	1	2	5	1	2	2	1528	F	7	9		2930	2	5082017		230440	23	2	6	4	4	1
1554	7	30	0	23	230440	2481286	230440	23	230440	RODOLFO TEOFILO		1			S/N		2	13	1	3	999992			23	230440	PASSARE-6200BARROSO 2-EXPEDIC	6	1	2	5	1	2	4	924	M	8	9		3135	2	6082017		230440	23	2	6
1555	2	30	0	23	230440	2481286	230440	23	230440	RODOLFO TEOFILO		1			S/N		2	27	2	4	521110	1	1	23	230440	SIQUEIRA-5150 JATOBA	5	1	2	5	1	1	2	943	M	8	9		2680	2	6082017		230440	23	3	1		2	1
1556	7	30	0	23	230440	2481286	230440	23	230440	RODOLFO TEOFILO		1			S/N		2	18	5	4	999992	0	0	23	230440	DEMOCRITO ROCHA-4060	4	1	2	5	1	1	3	25	M	9	10		3090	2	6082017		230440	23	3	2		0	0
1557	6	30	0	23	230440	2723212	230440	23	230440	MESSEJANA		1			7700		2	29	5	4	763215			23	230440	JANGURUSSU-6150 TAMANDA-BICEL-	6	1	2	5	1	1	4	1127	M	9	9		2990	2	7082017		230440	23	3		4
1558	7	30	0	23	230440	2723212	230440	23	230440	MESSEJANA		1			7700		2	20	5	3	999992	1		23	230440	BARROSO-6050 CONJ JOAO PAULO I	6	1	2	5	1	1	4	627	M	8	9		3530	2	7082017		230630	23	2	7	4	1	1
1559	8	30	0	23	230440	2651351	230440	23	230440	VILA VELHA		1		CONJ NOVA ASSUNCAO	1130		2	22	1	3	999992			23	230440	BARRA DO CEARA-1020 BEIRA RIO-	1	1	2	5	1	2	4	538	F	8	9		3975	2	7082017		230370	23	2	5
1560	1	30	0	23	230440	2611686	230440	23	230440	CENTRO		1			833		2	28	1	4	763010		1	23	230440	VICENTE PINZON-2190 CASTELO EN	2	1	2	5	1	2	4	714	F	9	9		3722	2	7082017		230110	23	3			1
1561	8	30	0	23	230440	2723212	230440	23	230440	MESSEJANA		1			7700		2	37	5	4	512120	4		23	230440	JANGURUSSU-6150 TAMANDA-BICEL-	6	1	2	5	1	2	3	1200	F	7	9		2395	2	7082017		230440	23	3	2	4	4	4
1562	8	30	0	23	230440	2479907	230440	23	230440	CENTRO		1			1526		2	22	2	4	622005	1	1	23	230440	VICENTE PINZON-2190 CASTELO EN	2	1	2	5	1	2	4	2120	M	8	9		3842	2	7082017		231070	23	3	2	4	2	0
1563	4	30	0	23	230440	2611686	230440	23	230440	CENTRO		1			833		2	30	1	4				23	230440	CJ ESPERANCA-5040 ARACAPE	5	1	2	5	1	2	3	2156	M	8	9		3742	2	7082017		230980	23	3
1564	2	30	0	23	230440	2499363	230440	23	230440	CENTRO		1			545		2	26	5	4	999992	0	0	23	230440	ALVARO WEYNE-1010	1	1	2	6	1	1	4	841	F	9	10		2940	2	7082017		230440	23	3	2	4	0	0
1565	7	30	0	23	230440	2499363	230440	23	230440	CENTRO		1			545		2	26	1	4	999992			23	230440	ITAPERI-4100	4	1	2		1	1	3	113	M	8	9		1360	2	7082017		230835	23	3		4
1566	6	30	0	23	230440	2611686	230440	23	230440	CENTRO		1			833		2	35	2	5	411010			23	230440	PESQUISA		1	2	5	1	2	4	600	F	9	9		3440	2	7082017		230440	23	5
1567	2	30	0	23	230440	2479907	230440	23	230440	CENTRO		1			1526		2	35	2	3	763015	1	0	23	230440	SIQUEIRA-5150 JATOBA	5	1	2	5	1	1	4	2125	F	9	10		2956	2	7082017		230030	23	2	7	4	1	1
1568	2	30	0	23	230440	2611686	230440	23	230440	CENTRO		1			833		2	30	1	5	252305			23	230440	MESSEJANA-6190-TRANSF BAIRRO S	6	1	2	5	1	1	4	413	F	8	9		3090	2	7082017		230350	23	4
1569	8	30	0	23	230440	2611686	230440	23	230440	CENTRO		1			833		2	23	2	4	422105			23	230440	CRISTO REDENTOR-1040 COLONIA	1	1	2	5	1	1	4	2134	M	9	9		3464	1	7082017	Q178	230440	23	3
1570	3	30	0	23	230440	3242587	230440	23	230440	SAO JOAO DO TAUAPE		1			4000		2	34	2	5	223208			23	230440	FATIMA-4080	4	1	2	5	1	2	4	828	M	9	9		3000		7082017		230440	23	5
1571	1	30	0	23	230440	2723212	230440	23	230440	MESSEJANA		1			7700		2	16	5	4	999992			23	230440	CID FUNCIONARIOS-6090 LAGOA SE	6	1	2	5	1	2	4	1642	M	9	9		3350	2	8082017		230440	23	3	1	4
1572	0	30	0	23	230440	2611686	230440	23	230440	CENTRO		1			833		2	19	1	5	142305	1		23	230440	CJ CEARA II-5200 ETAPA 3 5033	5	1	2	2	1	2	3	347	F	4	8		950	2	8082017		230440	23	5			1
1573	4	30	0	23	230440	2611686	230440	23	230440	CENTRO		1			833		2	26	2	4	999992	1	1	23	230440	PESQUISA		1	2	5	1	2	4	504	F	9	9		4084	1	8082017	Q795Q270	230440	23	3			2	1
1574	3	30	0	23	230440	2651351	230440	23	230440	VILA VELHA		1		CONJ NOVA ASSUNCAO	1130		2	20	1	4		1	1	23	230440	VILA VELHA-1150 BANCARIOS- N A	1	1	2		1	1	3	1752	M	7	9		2700		8082017		230440	23	3	1		2	1
1575	1	30	0	23	230440	2651351	230440	23	230440	VILA VELHA		1		CONJ NOVA ASSUNCAO	1130		2	28	1	5	999992			23	230440	VILA ELLERY-1140 VILA ELERI	1	1	2		1	1	4	2240	F				2845		8082017		230440	23	4
1576	7	30	0	23	230440	2651351	230440	23	230440	VILA VELHA		1		CONJ NOVA ASSUNCAO	1130		2	19	1	2	999992	3		23	230440			1	2		1	2	2	2136	M	8	8		3485	2	8082017		230440	23	1	2	4	3
1577	3	30	0	23	230440	2651351	230440	23	230440	VILA VELHA		1		CONJ NOVA ASSUNCAO	1130		2	27	1	3		2	1	23	230440	VILA VELHA-1150 BANCARIOS- N A	1	1	2		1	2	3	58	F	8	9		2800	2	8082017		230440	23	2		4	3
1578	9	30	0	23	230440	2723212	230440	23	230440	MESSEJANA		1			7700		2	33	1	3	512105	3		23	230440	MESSEJANA-6190-TRANSF BAIRRO S	6	1	2	5	1	1	3	443	F	9	9		3360	2	8082017		230440	23	1	4	4	3	3
1579	1	30	0	23	230440	2723212	230440	23	230440	MESSEJANA		1			7700		2	26	1	3	999992	2	1	23	230440	SAPIRANGA-COITE-6270-BARRO DUR	6	1	2	5	1	1	4	949	M	8	8		3575	2	8082017		230440	23	2		4	3	2
1580	9	30	0	23	230440	2611686	230440	23	230440	CENTRO		1			833		2	36	2	5	231205			23	230440	PESQUISA		1	2	5	1	1	4	1402	F	9	10		3488	2	8082017				5
1581	8	30	0	23	230440	2651351	230440	23	230440	VILA VELHA		1		CONJ NOVA ASSUNCAO	1130		2	19	1	3	999992	1		23	230440	QUINTINO CUNHA-3150 OMEGA II-	3	1	2		1	1	1	900	F	9	9		2570		8082017		230440	23	2	7	4	1	1
1582	4	30	0	23	230440	7047428	230440	23	230440	JOQUEI CLUBE		1			145		2	26	2	5	318405			23	230440	PRAIA DE IRACEMA-2130	2	1	2	5	1	2	4	1611	M	9	9		3760	2	8082017		230440	23	4		4	1
1583	2	30	0	23	230440	3242587	230440	23	230440	SAO JOAO DO TAUAPE		1			4000		2	38	4	5	252105			23	230440	JACARECANGA-1070 MORRO DO OURO	1	1	2	5	1	2	4	1150	F	9	10		3140		8082017		230440	23	5
1584	3	30	0	23	230440	2479907	230440	23	230440	CENTRO		1			1526		2	33	2	4	999992	0	1	23	230440	MONTESE-4130	4	1	2	5	1	2	4	1650	M	9	9		4052	2	8082017		230440	23	3		4	1	0
1585	0	30	0	23	230440	3242587	230440	23	230440	SAO JOAO DO TAUAPE		1			4000		2	22	1	4	999992			23	230440	CONJUNTO PALMEIRAS	6	1	2	5	1	2	3	1244	M	6	9		3260		8082017		230440	23	3
1586	6	30	0	23	230440	2479907	230440	23	230440	CENTRO		1			1526		2	35	1	3	999992			23	230440	VICENTE PINZON-2190 CASTELO EN	2	1	2	5	1	2	4	1513	F	9	10		3754	2	8082017		231240	23	2	6	4	2	2
1587	1	30	0	23	230440	2723212	230440	23	230440	MESSEJANA		1			7700		2	17	5	3	999992	1		23	230440	CONJUNTO PALMEIRAS	6	1	2	4	1	1	3	1550	F	4	7		2385	2	8082017		230440	23	2	7	4	1
1588	7	30	0	23	230440	2723212	230440	23	230440	MESSEJANA		1			7700		2	23	1	4	999992			23	230440	CONJUNTO PALMEIRAS	6	1	2	5	1	2	4	904	M	9	9		3955	2	8082017		230440	23	2	8	4
1589	0	30	0	23	230440	2611686	230440	23	230440	CENTRO		1			833		2	26	1	4	322205			23	230440	CRISTO REDENTOR-1040 COLONIA	1	1	2	5	1	2	4	1434	F	9	9		3440	2	8082017		230440	23	3
1590	2	30	0	23	230440	2482339	230440	23	230440	CONJUNTO CEARA		1		ETAPA 4	148		2	20	1	3	999992	1	0	23	230440	BOM JARDIM-5010 ESP SUMARE- DO	5	1	2	5	1	1	3	1135	M	9	9		2980	2	8082017		230440	23	2	7	4	1	1
1591	1	30	0	23	230440	2723212	230440	23	230440	MESSEJANA		1			7700		2	25	1	3	512105			23	230440	ANCURI-6040-PQ STA MARIA-PQ ST	6	1	2	4	1	1	3	215	M	5	8		2005	2	9082017		231160	23	2	6	4
1592	0	30	0	23	230440	2723212	230440	23	230440	MESSEJANA		1			7700		2	16	5	3	999992			23	230440	GUAJERU-6140	6	1	2	5	1	1	4	657	M	8	9		3590	2	9082017		230440	23	2	7	4
1593	8	30	0	23	230440	2723212	230440	23	230440	MESSEJANA		1			7700		2	18	5	3	999992	1	1	23	230440	SABIAGUABA-6260 ABREULANDIA	6	1	2	5	1	1	2	1122	F	9	9		2830	2	9082017		230440	23	2	6	4	2	1
1594	9	30	0	23	230440	2611686	230440	23	230440	CENTRO		1			833		2	32	1	5	239415	2		23	230440	CJ CEARA I-5030 ETAPA 1 5031 E	5	1	2	5	1	2	4	1852	M	9	9		3656	2	9082017		230440	23	5			2	1
1595	1	30	0	23	230440	2723212	230440	23	230440	MESSEJANA		1			7700		2	18	5	4	999992			23	230440	JD DAS OLIVEIRAS-6160 TANCREDO	6	1	2	5	1	2	4	1108	F	8	9		3160	2	9082017		230440	23	2	8	4
1596	9	30	0	23	230440	2651351	230440	23	230440	VILA VELHA		1		CONJ NOVA ASSUNCAO	1130		2	22	1	4	763015	2		23	230440	VILA VELHA-1150 BANCARIOS- N A	1	1	2	5	1	2	2	2045	F	8	9		3545	2	9082017		230440	23	2	8		2	2
1597	0	30	0	23	230440	2497654	230440	23	230440	PAPICU		1			900		2	32	5	3	999992	1	1	23	230440	SAPIRANGA-COITE-6270-BARRO DUR	6	1	2	4	1	1	3	411	M	8	9		2206	2	9082017		230020	23	2			2	1
1598	9	30	0	23	230440			23	230440	JD IRACEMA-1090	1090	3	50087		1136	1	2	23	1	2	999992	1	0	23	230440	JD IRACEMA-1090	1	1	2	5	1	1	3	30	F				2675	2	9082017		230440	23	1	2		1	1
1599	6	30	0	23	230440	2651351	230440	23	230440	VILA VELHA		1		CONJ NOVA ASSUNCAO	1130		2	31	1	4	999992	2		23	230440	JACARECANGA-1070 MORRO DO OURO	1	1	2	5	1	2	3	110	M	8	9		3835	2	9082017		230440	23	3			2
1600	1	30	0	23	230440	2497654	230440	23	230440	PAPICU		1			900		2	21	5	4	999992	2		23	230440	JD DAS OLIVEIRAS-6160 TANCREDO	6	1	2	5	1	1	4	220	M	9	9		3756		9082017		230650	23	3		4	2	2
1601	7	30	0	23	230440	2481286	230440	23	230440	RODOLFO TEOFILO		1			S/N		2	30	5	4	848315	1	1	23	230440	ALVARO WEYNE-1010	1	1	2	5	1	2	3	1506	M	8	8		4025	2	9082017		230280	23	3			2	0
1602	7	30	0	23	230440	2481286	230440	23	230440	RODOLFO TEOFILO		1			S/N		2	32	1	3	999992		1	23	230440	PASSARE-6200BARROSO 2-EXPEDIC	6	1	2	5	1	1	2	1928	F	9	9		2715	2	9082017		230600	23	2	6	4	6	5
1603	5	30	0	23	230440	2481286	230440	23	230440	RODOLFO TEOFILO		1			S/N		2	23	5	4	999992	1		23	230440	MONTESE-4130	4	1	2	5	1	2	4	1952	M	9	9		3160	2	9082017		230440	23	3	2		1
1604	1	30	0	23	230440	2529068	230440	23	230440	JOSE WALTER		1			440		2	35	1	4	999992	5	0	23	230440	PQ DOIS IRMAOS-6230	6	1	2	6	1	1	3	231	F	8	9		3240	2	9082017		230640	23	3	1	4	4	4
1605	1	30	0	23	230440	2529068	230440	23	230440	JOSE WALTER		1			440		2	23	2	5	999992	1	1	23	230440	PLANALTO AIRTON SENNA-5122 PAN	5	1	2	5	1	2	3	618	F	9	9		3380	2	9082017		230440	23	4		4	2	0
1606	4	30	0	23	230440	2611686	230440	23	230440	CENTRO		1			833		2	32	1	5	252105			23	230440	SERRINHA-4170 VILA BETANIA	4	1	2	5	1	2	4	1711	F	9	9		3500	2	9082017		230440	23	5
1607	1	30	0	23	230440	2529068	230440	23	230440	JOSE WALTER		1			440		2	29	1	4	999992	1	1	23	230440	MARAPONGA-5110	5	1	2	6	1	2	4	1122	M	9	9		3235	2	9082017		230440	23	2	8	4	2	0
1608	9	30	0	23	230440	2723212	230440	23	230440	MESSEJANA		1			7700		2	35	5	4	513430	2		23	230440	CJ CEARA I-5030 ETAPA 1 5031 E	5	1	2	5	1	2	3	1445	M	7	8		2820	2	9082017		230440	23	3	3	4	2
1609	4	30	0	23	230440	2479907	230440	23	230440	CENTRO		1			1526		2	25	1	4	999992	1	0	23	230440	VILA ELLERY-1140 VILA ELERI	1	1	2	5	1	2	4	1148	M	9	9		4040	1	9082017	Q664	150290	15	3	3	4	1	1
1610	7	30	0	23	230440	2611686	230440	23	230440	CENTRO		1			833		2	17	1	3	999992			23	230440	PESQUISA		1	2	5	1	2	4	2227	F	9	9		3818	2	9082017		230440	23	2
1611	1	30	0	23	230440	2611686	230440	23	230440	CENTRO		1			833		2	36	2	5	231205	1	1	23	230440	CAMBEBA-6070	6	1	2	5	1	2	4	624	F	8	9		3070	2	9082017		230440	23	5			2
1612	7	30	0	23	230440	2479907	230440	23	230440	CENTRO		1			1526		2	27	2	4	252305	1	0	23	230440	PQ DOIS IRMAOS-6230	6	1	2	5	1	2	4	1856	F	9	10		3382	2	9082017		230440	23	3		4	1	0
1613	3	30	0	23	230440	7047428	230440	23	230440	JOQUEI CLUBE		1			145		2	29	1	4	421105	0	0	23	230440	BONSUCESSO		1	2	5	1	1	3	1930	F	8	9		3085	2	4092017		230440	23	3		4	0	0
1614	0	30	0	23	230440	2723212	230440	23	230440	MESSEJANA		1			7700		2	21	5	4	999992			23	230440	JOSE WALTER-5090 NOVO RENASCER	5	1	2	5	1	2	3	2330	M	9	9		2965	2	10082017		230440	23	3		4
1615	9	30	0	23	230440	2611686	230440	23	230440	CENTRO		1			833		2	21	1	3	999992	2		23	230440	CENTRO2030	2	1	2	5	1	1	3	121	F	9	10		3230	2	10082017		230440	23	2			2	2
1616	0	30	0	23	230440	7047428	230440	23	230440	JOQUEI CLUBE		1			145		2	31	2	4	999992	0	0	23	230440	VICENTE PINZON-2190 CASTELO EN	2	1	2	4	1	1	2	915	F	7	9		3520	2	10082017		230440	23	3	2	4	0	0
1617	5	30	0	23	230440			23	230440	JOQUEI CLUBE-3090	3090	3	50809		2044	3	2	32	1	3	999992	3	0	23	230440	JOQUEI CLUBE-3090	3	1	2	5	1	1	1	300	M				2900		10082017		230440	23	2			3	3
1618	7	30	0	23	230440	2611686	230440	23	230440	CENTRO		1			833		2	35		5	231205			23	230440	CENTRO2030	2	1	2	4	1	1	4	901	F	8	9		1958	2	10082017		230440	23	5
1619	5	30	0	23	230440	2651351	230440	23	230440	VILA VELHA		1		CONJ NOVA ASSUNCAO	1130		2	20	1	5	513435			23	230440	PIRAMBU-1120 N S DAS GRACAS	1	1	2	5	1	1	2	1427	F	8	9		2875	2	10082017		230440	23	4		4
1620	0	30	0	23	230440	2529068	230440	23	230440	JOSE WALTER		1			440		2	31	1	4	999992	0	0	23	230440	MONDUBIM-5120 ARVOREDO C INGLE	5	1	2	5	1	1	4	2021	M	7	8		3265	2	10082017		230440	23	3	3	4	0	0
1621	9	30	0	23	230440	2611686	230440	23	230440	CENTRO		1			833		2	20	1	3	999992		2	23	230440	ALVARO WEYNE-1010	1	1	2	5	1	1	4	538	M	5	9		3712	2	10082017		230440	23	2			2
1622	3	30	0	23	230440	2529068	230440	23	230440	JOSE WALTER		1			440		2	19	1	3	999992	0	0	23	230440	PLANALTO AIRTON SENNA-5122 PAN	5	1	2	5	1	1	4	353	F	9	9		3595	2	10082017		230440	23	2		4	0	0
1623	1	30	0	23	230440	2651351	230440	23	230440	VILA VELHA		1		CONJ NOVA ASSUNCAO	1130		2	18	1	3	763015			23	230440	JD IRACEMA-1090	1	1	2	6	1	2	4	1035	F	8	9		2820	2	10082017		230440	23	2		4
1624	2	30	0	23	230440	7047428	230440	23	230440	JOQUEI CLUBE		1			145		2	24	1	4	999992	0	0	23	230440	CJ ESPERANCA-5040 ARACAPE	5	1	2	5	1	1	2	429	F	9	9		3810	2	4092017		230440	23	3		4	0	0
1625	4	30	0	23	230440	2611686	230440	23	230440	CENTRO		1			833		2	22	2	5				23	230440	JANGURUSSU-6150 TAMANDA-BICEL-	6	1	2	5	1	1	4	1115	M	9	9		3488	2	11082017		230440	23	4
1626	2	30	0	23	230440	2723212	230440	23	230440	MESSEJANA		1			7700		2	28	5	3	999992	1		23	230440	PEDRAS-6220 - CAJUEIRO TORTO-B	6	1	2	5	1	1	4	1321	M	8	9		2775	2	11082017		230440	23	1	4	4	1
1627	4	30	0	23	230440	2723212	230440	23	230440	MESSEJANA		1			7700		2	17	5	4	999992			23	230440	JD DAS OLIVEIRAS-6160 TANCREDO	6	1	2	5	1	2	4	1810	F	9	9		3640	2	11082017		230440	23	2	8	4
1628	1	30	0	23	230440	2611686	230440	23	230440	CENTRO		1			833		2	19	1	3	999992			23	230440	LAGOA REDONDA-6170 COFECO-MOZA	6	1	2	5	1	2	4	1345	F	9	9		3335	2	11082017		230440	23	2
1629	6	30	0	23	230440	2611686	230440	23	230440	CENTRO		1			833		2	30	1	4	521130			23	230440	PRAIA DO FUTURO I-2150 CACA E	2	1	2	5	1	1	4	106	F	7	9		2672	2	11082017		230440	23	3
1630	6	30	0	23	230440	2651351	230440	23	230440	VILA VELHA		1		CONJ NOVA ASSUNCAO	1130		2	22	1		354705			23	230440	JACARECANGA-1070 MORRO DO OURO	1	1	2	5	1	1	4	1730	M	9	9		3075	2	11082017		230440	23			4
1631	9	30	0	23	230440	2482339	230440	23	230440	CONJUNTO CEARA		1		ETAPA 4	148		2	33	5	4	999992	1	0	23	230440	CJ CEARA I-5030 ETAPA 1 5031 E	5	1	2	5	2	2	4	1147	M	8	9		2680	2	12082017		230870	23	3	3	4	1	0
1632	1	30	0	23	230440	2482339	230440	23	230440	CONJUNTO CEARA		1		ETAPA 4	148		2	22	5	4	521110	1	0	23	230440	SIQUEIRA-5150 JATOBA	5	1	2	5	1	2	4	1500	F	9	9		3600	2	12082017		230440	23	3	3	4	1	0
1633	2	30	0	23	230440	2482339	230440	23	230440	CONJUNTO CEARA		1		ETAPA 4	148		2	25	5	3	999992	1	0	23	230440	BOM JARDIM-5010 ESP SUMARE- DO	5	1	2	5	1	1	4	1455	M	9	9		3445	2	13082017		230440	23	2	5	4	1	1
1634	7	30	0	23	230440	2723212	230440	23	230440	MESSEJANA		1			7700		2	22	5	3	999992	2		23	230440	JANGURUSSU-6150 TAMANDA-BICEL-	6	1	2	5	1	2	4	949	F	8	9		3285	2	14082017		230440	23	2	7	4	2	1
1635	5	30	0	23	230440	2611686	230440	23	230440	CENTRO		1			833		2	41	1	4	521130			23	230440	PESQUISA		1	2	5	1	2	3	1217	M	9	9		3280	2	14082017		230765	23	3
1636	4	30	0	23	230440	2415631	230440	23	230440	FATIMA		1			1827		2	25	1	5	411010	0	0	23	230440	LUCIANO CAVALCANTE-2100 GALILE	2	1	2	5	1	1	4	1259	M	6	8		3178	2	14082017		230440	23	5		1	0	0
1637	6	30	0	23	230440	2651351	230440	23	230440	VILA VELHA		1		CONJ NOVA ASSUNCAO	1130		2	35		4	999992	3		23	230440	PRES KENNEDY-3140 OLAVO BILAC	3	1	2	5	1	2	4	140	F	5	9		3390	2	14082017		230440	23	3			3	3
1638	7	30	0	23	230440	2651351	230440	23	230440	VILA VELHA		1		CONJ NOVA ASSUNCAO	1130		2	20	1	4	515225	2	0	23	230440	BARRA DO CEARA-1020 BEIRA RIO-	1	1	2	5	1	1	3	713	F	9	9		3180	2	14082017		230440	23	2	8	4	2	2
1639	1	30	0	23	230440	2415631	230440	23	230440	FATIMA		1			1827		2	34	1	4	421105	2	0	23	230440	PARANGABA-4150 OSORIO DE PAIVA	4	1	2	5	1	1	4	158	F	8	9		3332	2	14082017		230440	23	3		4	2	2
1640	8	30	0	23	230440	2481286	230440	23	230440	RODOLFO TEOFILO		1			S/N		2	22	1	3	999992	2	1	23	230440	PARANGABA-4150 OSORIO DE PAIVA	4	1	2	5	1	2	3	1513	M	9	9		4045	2	14082017		320530	32	2	6		3	0
1641	8	30	0	23	230440	7047428	230440	23	230440	JOQUEI CLUBE		1			145		2	36	2	4	999992	3	2	23	230440	FARIAS BRITO-1050 OTAVIO BONFI	1	1	2	5	1	2	4	2015	F	9	9		3370	2	14082017		230440	23	3		4	5	2
1642	2	30	0	23	230440	2481286	230440	23	230440	RODOLFO TEOFILO		1			S/N		2	29	1	5	411005	0	0	23	230440	CANINDEZINHO-5020 SAO VICENTE	5	1	2	5	1	1	3	532	M	9	9		3795	2	14082017		150140	15	5			0	0
1643	8	30	0	23	230440	2651351	230440	23	230440	VILA VELHA		1		CONJ NOVA ASSUNCAO	1130		2	30	2	4	999992	1	0	23	230440	JD GUANABARA-1080 ITAPARICA	1	1	2	5	1	2	3	2012	M	8	9		3195	2	14082017		230075	23	3			1	0
1644	2	30	0	23	230440	7047428	230440	23	230440	JOQUEI CLUBE		1			145		2	17	1	4	999992	0	0	23	230440	JOAO XXIII-3080	3	1	2		1	2	4	2336	F	9	9		2740	2	14082017		230440	23	3		4	0	0
1645	0	30	0	23	230440	2651351	230440	23	230440	VILA VELHA		1		CONJ NOVA ASSUNCAO	1130		2	21	5	3	999992	3	1	23	230440	AUTRAN NUNES-3030 ALTO DO BODE	3	1	2	5	1	1	3	2030	F	9	9		3215	2	14082017		230440	23	2	7		4	3
1646	5	30	0	23	230440	7047428	230440	23	230440	JOQUEI CLUBE		1			145		2	23	2	4	999992	0	0	23	230440	PQ SANTA ROSA-5140	5	1	2	5	1	2	4	1217	F	9	9		3570	2	11092017		230440	23	3		4	0	0
1647	9	30	0	23	230440	2497654	230440	23	230440	PAPICU		1			900		2	27	5	1	512105	4	0	23	230440	MUCURIPE-2120 SANTA TERESINHA	2	1	2	5	1	1	4	1617	M	9	9		3395	2	14082017		231290	23	0		4	4	4
1648	0	30	0	23	230440	2651351	230440	23	230440	VILA VELHA		1		CONJ NOVA ASSUNCAO	1130		2	29	2	4	411005			23	230440	ANCURI-6040-PQ STA MARIA-PQ ST	6	1	2	5	1	2	4	1703	M	8	9		3860	2	14082017		230440	23	3	2	4
1649	7	30	0	23	230440	2481286	230440	23	230440	RODOLFO TEOFILO		1			S/N		2	30	2	5	231205			23	230440	MONTESE-4130	4	1	2	4	2	1	4	1610	F	5	8		2143	2	14082017		230440	23	5
1650	5	30	0	23	230440	2651351	230440	23	230440	VILA VELHA		1		CONJ NOVA ASSUNCAO	1130		2	27	1	4	421125	1	0	23	230440	QUINTINO CUNHA-3150 OMEGA II-	3	1	2	5	1	1	4	2253	F		9		3415	2	14082017		230440	23	3			1	1
1651	7	30	0	23	230440	2651351	230440	23	230440	VILA VELHA		1		CONJ NOVA ASSUNCAO	1130		2	30	1	4	421105			23	230440	DOM LUSTOSA-3060	3	1	2	5	1	1	4	552	F	8	9		3155	2	14082017		231290	23	3	1	4
1652	5	30	0	23	230440	2651351	230440	23	230440	VILA VELHA		1		CONJ NOVA ASSUNCAO	1130		2	29	1	4	999992	1	0	23	230440	BARRA DO CEARA-1020 BEIRA RIO-	1	1	2	5	1	1	4	726	M	9	9		4255	2	14082017		231350	23	3			1	1
1653	0	30	0	23	230440	2481286	230440	23	230440	RODOLFO TEOFILO		1			S/N		2	35	2	4	999992	2	1	23	230440	MANOEL SATIRO-5100 STO ANTONIO	5	1	2	5	1	2	2	2329	M	9	9		3665	2	14082017		230440	23	3	3		3	1
1654	4	30	0	23	230440	2479907	230440	23	230440	CENTRO		1			1526		2	19	1	3	999992	0	0	23	230440	MONDUBIM-5120 ARVOREDO C INGLE	5	1	2	5	1	2	4	2230	M	9	9		3106	2	14082017		231160	23	2		4	0	0
1655	9	30	0	23	230440	2479907	230440	23	230440	CENTRO		1			1526		2	30	5	3	512120	2	2	23	230440	CAIS DO PORTO-2020 SERVILUZ- F	2	1	2	5	1	2	4	1000	M	8	9		3358	2	14082017		230380	23	2	6	4	4	0
1656	7	30	0	23	230440	2529068	230440	23	230440	JOSE WALTER		1			440		2	17	1	4	999992	0	0	23	230440	MESSEJANA-6190-TRANSF BAIRRO S	6	1	2	4	1	1	4	642	M	9	10		3110	2	14082017		230440	23	2	8	4	0	0
1657	4	30	0	23	230440	2481286	230440	23	230440	RODOLFO TEOFILO		1			S/N		2	38	2	3	513205			23	230440	JD AMERICA-4110	4	1	2	4	1	1	4	1432	M	6	8		2670	2	14082017		230750	23	2	7
1658	0	30	0	23	230440	2481286	230440	23	230440	RODOLFO TEOFILO		1			S/N		2	15	1	3	999991	0	0	23	230440	SIQUEIRA-5150 JATOBA	5	1	2	5	1	1	2	1617	F	8	8		3250	2	16082017		230540	23	2	7		0	0
1659	0	30	0	23	230440	2529068	230440	23	230440	JOSE WALTER		1			440		2	25	1	4	999992	1	0	23	230440	PQ DOIS IRMAOS-6230	6	1	2	5	1	2	3	947	M	6	9		4030	2	16082017		230440	23	3	1	4	1	0
1660	9	30	0	23	230440			23	230440	CONJUNTO PALMEIRAS	6152	4	6161			6	2	31	1	2	523105	5	0	23	230440	CONJUNTO PALMEIRAS	6	1	2	5	1	1	1		F				2280	2	16082017		230440	23	1	3	4	5	5
1661	5	30	0	23	230440	2723212	230440	23	230440	MESSEJANA		1			7700		2	33	5	3		2	2	23	230440	CIDADE 2000-2040	2	1	2	5	1	2	3	52	F	9	9		3255	2	16082017		231350	23	2	7	4	4	2
1662	1	30	0	23	230440	2723212	230440	23	230440	MESSEJANA		1			7700		2	15	1	3	999991			23	230440	LAGOA REDONDA-6170 COFECO-MOZA	6	1	2	4	1	1	4	427	M	8	9		2910	2	16082017		230440	23	2	6	4
1663	3	30	0	23	230440	2723212	230440	23	230440	MESSEJANA		1			7700		2	17	5	3	999992	1		23	230440	BARROSO-6050 CONJ JOAO PAULO I	6	1	2	5	1	2	3	553	F	9	9		3065	2	16082017		230440	23	2	7	4	1
1664	5	30	0	23	230440	2497654	230440	23	230440	PAPICU		1			900		2	32	2	4	351605	0	0	23	230440	VICENTE PINZON-2190 CASTELO EN	2	1	2	5	1	2	4	818	F	9	9		3142	2	16082017		231350	23	3			0	0
1665	8	30	0	23	230440	2529068	230440	23	230440	JOSE WALTER		1			440		2	32	2	5	331105	0	0	23	230440	PQ GENIBAU-5050	5	1	2	5	1	1	3	1002	M	9	9		3760	2	16082017		230440	23	5		4	0	0
1666	5	30	0	23	230440	7047428	230440	23	230440	JOQUEI CLUBE		1			145		2	21	5	5	999992	0	0	23	230440	ITAPERI-4100	4	1	2	5	1	2	4	822	F	7	9		3135	2	16082017		230440	23	4		4	0	0
1667	3	30	0	23	230440	7047428	230440	23	230440	JOQUEI CLUBE		1			145		2	30	2	3	999992	1	1	23	230440	VICENTE PINZON-2190 CASTELO EN	2	1	2	5	1	2	4	1059	M	8	9		3290	2	16082017		230440	23	2	6	4	2	0
1668	0	30	0	23	230440	2611686	230440	23	230440	CENTRO		1			833		2	29	1	5	223605			23	230440	LUCIANO CAVALCANTE-2100 GALILE	2	1	2	5	1	2	3	1648	M	8	9		3450	2	16082017		230440	23	5
1669	1	30	0	23	230440	2499363	230440	23	230440	CENTRO		1			545		2	38	1	4	512120	2	1	23	230440	FARIAS BRITO-1050 OTAVIO BONFI	1	1	2	6	1	1	3	1454	M	5	7		3780	2	16082017		230440	23	2	8	4	3	2
1670	3	30	0	23	230440	2529068	230440	23	230440	JOSE WALTER		1			440		2	19	1	4	999992	0	0	23	230440	MONDUBIM-5120 ARVOREDO C INGLE	5	1	2	5	1	2	4	1805	M	8	9		3350	2	16082017		230440	23	2	8	4	0	0
1671	2	30	0	23	230440	2529068	230440	23	230440	JOSE WALTER		1			440		2	32	1	4	999992	2	0	23	230440	SERRINHA-4170 VILA BETANIA	4	1	2	5	1	2	1	1119	M	9	9		2795	2	16082017		230440	23	2	8	4	2	1
1672	8	30	0	23	230440	2499363	230440	23	230440	CENTRO		1			545		2	22	1	4	999992	0	2	23	230440	BARRA DO CEARA-1020 BEIRA RIO-	1	1	2	6	1	2	4	52	F	8	9		3100	2	16082017		230440	23	3		4	2	0
1673	0	30	0	23	230440	2611686	230440	23	230440	CENTRO		1			833		2	33	2	4	512105	1		23	230440	PESQUISA		1	2	5	1	1	4	211	F	9	9		4218	2	16082017		230440	23	3			1	1
1674	3	30	0	23	230440	2499363	230440	23	230440	CENTRO		1			545		2	30	1	4	999992	2	0	23	230440	PIRAMBU-1120 N S DAS GRACAS	1	1	2	6	1	2	4	1407	M	7	9		2845	2	16082017		230530	23	3	1	4	2	2
1675	8	30	0	23	230440	2499363	230440	23	230440	CENTRO		1			545		2	23	1	4	999992	0	0	23	230440	DAMAS-4050	4	1	2	5	1	1	4	1846	F	8	9		2680	2	16082017			29	3	2	4	0	0
1676	7	30	0	23	230440	2723212	230440	23	230440	MESSEJANA		1			7700		2	21	5	3	763215			23	230440	MONDUBIM-5120 ARVOREDO C INGLE	5	1	2	5	1	2	3	1544	F	8	9		2515	2	17082017		230440	23	2		4
1677	1	30	0	23	230440	2479907	230440	23	230440	CENTRO		1			1526		2	21	1	4	999992	0	0	23	230440	PAPICU-2140 GIEBA- VERDES MARE	2	1	2	6	1	2	3	1146	M	8	9		3712	2	17082017		231330	23	3	3	4	0	0
1678	2	30	0	23	230440	2611686	230440	23	230440	CENTRO		1			833		2	25	2	5	999991			23	230440	PESQUISA		1	2	5	1	1	4	1243	M	9	9		4006	2	17082017		230440	23	4
1679	3	30	0	23	230440	2479907	230440	23	230440	CENTRO		1			1526		2	27		4	524305	1	0	23	230440	ALDEOTA2010 FAVELA DO TRILHOMA	2	1	2		1	2	3	1827	M	8	9		2938	2	17082017		230440	23	3			1	0
1680	6	30	0	23	230440	2611686	230440	23	230440	CENTRO		1			833		2	36	2	4	422105			23	230440	PESQUISA		1	2	4	1	2	3	5	F	9	9		3250	2	17082017		230440	23	3
1681	7	30	0	23	230440	2481286	230440	23	230440	RODOLFO TEOFILO		1			S/N		2	20	1	4	999991	0	0	23	230440	JD IRACEMA-1090	1	1	2	5	1	2	4	2307	M	8	9		3505	2	18082017		230440	23	3	2		0	0
1682	8	30	0	23	230440	2528711	230440	23	230440	CENTRO		1			1722		2	37	2	4		3	0	23	230440	JD DAS OLIVEIRAS-6160 TANCREDO	6	1	2	5	1	2	4	1113	F	7	8		3710	2	18082017		230440	23	3		4	3	3
1683	5	30	0	23	230440	2529068	230440	23	230440	JOSE WALTER		1			440		2	26	1	3	516120	0	0	23	230440	CAJAZEIRAS-6060	6	1	2	5	1	2	4	1647	M	8	8		3870	2	18082017		230440	23	2	6	4	0	0
1684	8	30	0	23	230440	7047428	230440	23	230440	JOQUEI CLUBE		1			145		2	17	1	3	999991	0	0	23	230440	DEMOCRITO ROCHA-4060	4	1	2	5	1	2	4	1454	M	8	9		3110	2	18082017		230440	23	2		4	0	0
1685	2	30	0	23	230440	2529068	230440	23	230440	JOSE WALTER		1			440		2	24	1	5	999991	0	0	23	230440	JANGURUSSU-6150 TAMANDA-BICEL-	6	1	2	5	1	1	4	423	F	9	9		2960	2	18082017		230440	23	4		4	0	0
1686	9	30	0	23	230440	2529068	230440	23	230440	JOSE WALTER		1			440		2	24	1	4	421125	0	1	23	230440	PQ DOIS IRMAOS-6230	6	1	2	5	1	1	3	956	M	9	9		2865	2	18082017		521250	52	3	3	4	1	0
1687	3	30	0	23	230440	2723212	230440	23	230440	MESSEJANA		1			7700		2	17	5	3	999992			23	230440	MESSEJANA-6190-TRANSF BAIRRO S	6	1	2	5	1	1	4	1246	M	8	9		3765	2	18082017		230440	23	2		4
1688	9	30	0	23	230440	2611686	230440	23	230440	CENTRO		1			833		2	32	2	4	521130			23	230440	FATIMA-4080	4	1	2	5	1	2	3	2105	F	9	9		3724	2	18082017		231160	23	3
1689	9	30	0	23	230440	2499363	230440	23	230440	CENTRO		1			545		2	35	2	4	521110	2	0	23	230440	BARRA DO CEARA-1020 BEIRA RIO-	1	1	2	4	1	2	4	1740	M	4	8		2540	2	18082017		230890	23	3		4	2	2
1690	4	30	0	23	230440	2482339	230440	23	230440	CONJUNTO CEARA		1		ETAPA 4	148		2	34	5	3	512120	2	0	23	230440	GRANJA PORTUGAL-5070 MELA-MELA	5	1	2	5	1	2	4	1631	M	9	9		4205	2	19082017		230640	23	2	5	4	2	0
1691	8	30	0	23	230440	2482339	230440	23	230440	CONJUNTO CEARA		1		ETAPA 4	148		2	23	5	4	516110	0	0	23	230440	GRANJA PORTUGAL-5070 MELA-MELA	5	1	2	5	1	1	4	1626	M	9	9		2575	2	19082017		230280	23	3	2	4	0	0
1692	2	30	0	23	230440	2482339	230440	23	230440	CONJUNTO CEARA		1		ETAPA 4	148		2	28	5	4	999992	1	0	23	230440	BOM JARDIM-5010 ESP SUMARE- DO	5	1	2	5	1	2	4	7	M	9	9		3790	2	19082017		230090	23	3	1	4	1	0
1693	4	30	0	23	230440	2723212	230440	23	230440	MESSEJANA		1			7700		2	14	5	3	999991			23	230440	SAPIRANGA-COITE-6270-BARRO DUR	6	1	2	5	1	1	4	2000	F	8	9		3660	2	20092018		230440	23	2	7	4
1694	0	30	0	23	230440	2723212	230440	23	230440	MESSEJANA		1			7700		2	21	1	4	521110			23	230440	MESSEJANA-6190-TRANSF BAIRRO S	6	1	2	5	1	2	3	918	M	9	9		4585	2	21082017		230440	23	3	1	4
1695	8	30	0	23	230440	2723212	230440	23	230440	MESSEJANA		1			7700		2	14	1	3				23	230440	LAGOA REDONDA-6170 COFECO-MOZA	6	1	2	5	1	2	3	1543	M	8	9		2610	2	21082017		230440	23	2	7	4
1696	1	30	0	23	230440	2651351	230440	23	230440	VILA VELHA		1		CONJ NOVA ASSUNCAO	1130		2	29	2	4		1		23	230440	JD IRACEMA-1090	1	1	2	5	1	2	4	1820	M	7	8		3225	2	21082017		110010	11	3			1
1697	4	30	0	23	230440	3394514	230440	23	230440	ALDEOTA		1			1168		2	28	2	5			1	23	230440	CENTRO2030	2	1	2	5	1	2	4	845	M	9	9		3535	2	21082017		221100	22	4			1	1
1698	0	30	0	23	230440	2723212	230440	23	230440	MESSEJANA		1			7700		2	19	5	3	999992	1		23	230440	EDSON QUEIROZ-6130 AGUA FRIA-	6	1	2	5	1	1	3	2125	F	9	9		3615	2	21082017		230440	23	2	5	4	1	1
1699	2	30	0	23	230440	3394514	230440	23	230440	ALDEOTA		1			1168		2	34	2	4	521110			23	230440	PRAIA DO FUTURO I-2150 CACA E	2	1	2	5	1	2	4	1227	M	9	9		3145	2	21082017		230760	23	3
1700	5	30	0	23	230440	2723212	230440	23	230440	MESSEJANA		1			7700		2	16	1	3	999992			23	230440	BARROSO-6050 CONJ JOAO PAULO I	6	1	2	5	1	2	4	1104	M	9	9		4050	2	21082017		230440	23	2	5	4
1701	0	30	0	23	230440	2499363	230440	23	230440	CENTRO		1			545		2	19	1	4	999992	2	0	23	230440	PIRAMBU-1120 N S DAS GRACAS	1	1	2	4	1	1	2	1822	M	7	9		2295	2	21082017		230440	23	3	1	4	2	1
1702	2	30	0	23	230440	2415631	230440	23	230440	FATIMA		1			1827		2	35	2	4	524305	0	1	23	230440	JOSE WALTER-5090 NOVO RENASCER	5	1	2	5	1	2	4	810	M	6	8		3412	2	21082017		230440	23	3		4	1	0
1703	6	30	0	23	230440	2415631	230440	23	230440	FATIMA		1			1827		2	27	1	4	422305	0	0	23	230440	PASSARE-6200BARROSO 2-EXPEDIC	6	1	2	5	1	1	4	1855	M	9	9		2880	2	21082017		230630	23	3		4	0	0
1704	6	30	0	23	230440	2529068	230440	23	230440	JOSE WALTER		1			440		2	36	1	5	331105	1	1	23	230440	SERRINHA-4170 VILA BETANIA	4	1	2	5	1	2	3	2325	F	8	9		3690	2	21082017		230440	23	5		4	1	0
1705	3	30	0	23	230440	2482339	230440	23	230440	CONJUNTO CEARA		1		ETAPA 4	148		2	29	2	4	999992	1	0	23	230440	GRANJA PORTUGAL-5070 MELA-MELA	5	1	2	5	1	2	4	931	F	9	9		3320	2	21082017		230835	23	3	1	4	1	0
1706	0	30	0	23	230440	3394514	230440	23	230440	ALDEOTA		1			1168		2	39	2			2	1	23	230440	PQ IRACEMA-6240	6	1	2	5	1	2	3	634	F	9	9		3210		21082017		150140	15				3
1707	3	30	0	23	230440	2499363	230440	23	230440	CENTRO		1			545		2	26	1	3	512115	3	0	23	230440	BENFICA-4020	4	1	2		1	1	1	215	M	8	9		3005	2	21082017		230440	23	2		4	3	1
1708	2	30	0	23	230440	2651351	230440	23	230440	VILA VELHA		1		CONJ NOVA ASSUNCAO	1130		2	24	1	4	999992	1		23	230440	AEROLANDIA-6010 LAGAMAR	6	1	2	5	1	2	1	1508	M	8	8		3170	2	22082017		230440	23	3	1	4	1
1709	3	30	0	23	230440	2723212	230440	23	230440	MESSEJANA		1			7700		2	16	1	3	999991			23	230440	EDSON QUEIROZ-6130 AGUA FRIA-	6	1	2	5	1	1	4	702	M	9	9		3060	2	22082017		230440	23	2	7	4
1710	3	30	0	23	230440	2481286	230440	23	230440	RODOLFO TEOFILO		1			S/N		2	32	2	3	999992	5	0	23	230440	MONTESE-4130	4	1	2	4	1	2	3	1321	F	8	9		3395	2	22082017		230440	23	1	4		4	2
1711	5	30	0	23	230440	2481286	230440	23	230440	RODOLFO TEOFILO		1			S/N		2	20	1	5	999992	2		23	230440	FLORESTA-1060	1	1	2	5	1	1	2	1435	M	8	9		3945	2	22082017		230440	23	4		4	2	2
1712	9	30	0	23	230440	2723212	230440	23	230440	MESSEJANA		1			7700		2	20	5	3	999992		1	23	230440	CID FUNCIONARIOS-6090 LAGOA SE	6	1	2	5	1	1	2	1225	F	9	9		2895	2	22082017		230560	23	2	7	4	1
1713	9	30	0	23	230440	2481286	230440	23	230440	RODOLFO TEOFILO		1			S/N		2	15	5	3	999991	0	0	23	230440	BOM JARDIM-5010 ESP SUMARE- DO	5	1	2	5	1	1	4	715	F	7	9		2705	2	22082017		230440	23	2	7		0	0
1714	1	30	0	23	230440	2481286	230440	23	230440	RODOLFO TEOFILO		1			S/N		2	30	5	5	413205	2	1	23	230440	MONTESE-4130	4	1	2	5	1	2	4	1627	M	8	9		3676	2	22082017				5			3	2
1715	4	30	0	23	230440	2415631	230440	23	230440	FATIMA		1			1827		2	23	1	5	141405	0	0	23	230440	PQ PRES VARGAS	5	1	2	5	1	2	4	2038	F	9	9		3780	2	22082017		230440	23	5		4	0	0
1716	0	30	0	23	230440	3394514	230440	23	230440	ALDEOTA		1			1168		2	39	4	5	142305			23	230440	ALDEOTA2010 FAVELA DO TRILHOMA	2	1	2	5	1	2	4	637	F	9	9		3530	2	22082017		230440	23	5
1717	9	30	0	23	230440	2415631	230440	23	230440	FATIMA		1			1827		2	37	2	4	763010	1	0	23	230440	MONTE CASTELO-1100 NOVO TEMPO	1	1	2	4	1	1	4	1326	F	8	8		2238	2	22082017		230440	23	3		4	1	1
1718	6	30	0	23	230440	2529068	230440	23	230440	JOSE WALTER		1			440		2	23	1	4	999992	1	0	23	230440	CJ ESPERANCA-5040 ARACAPE	5	1	2	5	1	2	3	34	M	8	9		2840	2	22082017		230440	23	2	8	4	1	0
1719	4	30	0	23	230440	2415631	230440	23	230440	FATIMA		1			1827		2	30	2	4	421125	1	0	23	230440	JOSE WALTER-5090 NOVO RENASCER	5	1	2	5	1	2	4	502	M	9	9		3322	2	22082017		230440	23	3		4	1	0
1720	7	30	0	23	230440	2529068	230440	23	230440	JOSE WALTER		1			440		2	25	1	3	763010	1	0	23	230440	CJ ESPERANCA-5040 ARACAPE	5	1	2	5	1	2	4	1510	M	9	9		3760	2	22082017		230440	23	2	5	4	1	0
1721	3	30	0	23	230440	2529068	230440	23	230440	JOSE WALTER		1			440		2	25	1	4	516120	2	0	23	230440	MANOEL SATIRO-5100 STO ANTONIO	5	1	2	5	1	2	4	1844	F	9	9		3780	2	22082017		230440	23	2	8	4	2	0
1722	5	30	0	23	230440	2529068	230440	23	230440	JOSE WALTER		1			440		2	24	2	4	999992	0	1	23	230440	PLANALTO AIRTON SENNA-5122 PAN	5	1	2	5	1	2	4	25	F	8	9		2830	2	22082017		230440	23	3	3	4	1	0
1723	1	30	0	23	230440	2415631	230440	23	230440	FATIMA		1			1827		2	29	2	4	524305	1	0	23	230440	MESSEJANA-6190-TRANSF BAIRRO S	6	1	2	5	1	1	1	1856	F	8	9		3210	2	22082017		230340	23	3		4	1	1
1724	2	30	0	23	230440	3053687	230440	23	230440	ALDEOTA		1			3371		2	37	2	5	223115		1	23	230440	PESQUISA		1	2	5	1	2	4	555	M	9	10		3435	2	22082017		261160	26	5			1
1725	6	30	0	23	230440	2529068	230440	23	230440	JOSE WALTER		1			440		2	32	5	4	999992	1	0	23	230440	ITAPERI-4100	4	1	2	5	1	1	4	620	M	8	9		3815	2	23082017		230800	23	3	1	4	1	1
1726	2	30	0	23	230440	2529068	230440	23	230440	JOSE WALTER		1			440		2	16	1	4	999991	0	0	23	230440	PQ PRES VARGAS	5	1	2	5	1	1	4	1145	M	3	7		3340	2	23082017		230440	23	2	8	4	0	0
1727	9	30	0	23	230440	2481286	230440	23	230440	RODOLFO TEOFILO		1			S/N		2	14	5	3	999991	0	0	23	230440	JANGURUSSU-6150 TAMANDA-BICEL-	6	1	2	5	1	2	3	1555	M	7	8		2080	2	23082017		230440	23	2	5		0	0
1728	4	30	0	23	230440	2529068	230440	23	230440	JOSE WALTER		1			440		2	20	1	4	999992	0	0	23	230440	CJ ESPERANCA-5040 ARACAPE	5	1	2	5	1	1	4	2120	M	9	9		3600	2	23082017		230440	23	3	3	4	0	0
1729	0	30	0	23	230440	2481286	230440	23	230440	RODOLFO TEOFILO		1			S/N		2	39	1	5	325205	1	0	23	230440	JOSE WALTER-5090 NOVO RENASCER	5	1	2	5	1	2	4	1510	M	5	8		2980	2	23082017		230440	23	5			1	0
1730	3	30	0	23	230440	2481286	230440	23	230440	RODOLFO TEOFILO		1			S/N		2	32	5	3	999992	5	0	23	230440	RODOLFO TEOFILO-3160 PORANGABU	3	1	2	5	1	1	2	14	F	9	9		2945	2	23082017		230440	23	2			5	5
1731	6	30	0	23	230440	2415631	230440	23	230440	FATIMA		1			1827		2	27	1	4		0	0	23	230440	CAIS DO PORTO-2020 SERVILUZ- F	2	1	2	5	1	2	2	646	M	9	9		2874	2	23082017		230440	23	3		4	0	0
1732	9	30	0	23	230440	2497654	230440	23	230440	PAPICU		1			900		2	19	2	4				23	230440	CAIS DO PORTO-2020 SERVILUZ- F	2	1	2	5	1	2	4	1646	M	8	9		2472	2	23082017		230440	23	3
1733	6	30	0	23	230440	3053687	230440	23	230440	ALDEOTA		1			3371		2	31	1	5	231205			23	230440	CAMBEBA-6070	6	1	2		1	2	1	1842	F	9	9		3600		23082017		330455	33	5
1734	8	30	0	23	230440	2415631	230440	23	230440	FATIMA		1			1827		2	26	2	5	223605	0	0	23	230440	QUINTINO CUNHA-3150 OMEGA II-	3	1	2	5	1	2	4	1539	M	9	9		3348	2	23082017		230440	23	5		1	0	0
1735	9	30	0	23	230440	2651351	230440	23	230440	VILA VELHA		1		CONJ NOVA ASSUNCAO	1130		2	18	1	4	999992			23	230440	BARRA DO CEARA-1020 BEIRA RIO-	1	1	2		1	2	4	137	F	8	9		3520		23082017		230440	23	2	8
1736	9	30	0	23	230440	2415631	230440	23	230440	FATIMA		1			1827		2	28	2	5	239405	1	0	23	230440	BARROSO-6050 CONJ JOAO PAULO I	6	1	2	5	1	2	4	1520	M	9	9		3700	2	23082017		230440	23	5		4	1	0
1737	7	30	0	23	230440	2499363	230440	23	230440	CENTRO		1			545		2	24	4	4	354125	1	0	23	230440	BARRA DO CEARA-1020 BEIRA RIO-	1	1	2	5	1	2	3	913	F	8	9		2725	2	23082017		230440	23	3		4	1	0
1738	6	30	0	23	230440	2499363	230440	23	230440	CENTRO		1			545		2	21	1		999991	0	1	23	230440	PQ MANIBURA-6250	6	1	2	5	1	2	4	2249	F	9	9		2945	2	23082017		230440	23			4	1	0
1739	6	30	0	23	230440	2481286	230440	23	230440	RODOLFO TEOFILO		1			S/N		2	30	5	4	516110	0	0	23	230440	PQ DOIS IRMAOS-6230	6	1	2	5	1	2	4	1007	M	9	9		3925	1	24082017	Q170	230200	23	3			0	0
1740	4	30	0	23	230440	2481286	230440	23	230440	RODOLFO TEOFILO		1			S/N		2	25	5	4	524205			23	230440	BOM JARDIM-5010 ESP SUMARE- DO	5	1	2	5	1	1	4	702	F	8	9		3625	2	24082017		230440	23	3	3
1741	9	30	0	23	230440	2651351	230440	23	230440	VILA VELHA		1		CONJ NOVA ASSUNCAO	1130		2	14	1	3	999992			23	230440	BARRA DO CEARA-1020 BEIRA RIO-	1	1	2	5	1	1	1	957	M	9	9		3035	2	24082017		230440	23	2	7	4
1742	5	30	0	23	230440	2481286	230440	23	230440	RODOLFO TEOFILO		1			S/N		2	19	5	4	999991	0	0	23	230440	DEMOCRITO ROCHA-4060	4	1	2	5	1	1	3	1603	M	9	9		2930	2	24082017		230220	23	3	3		0	0
1743	1	30	0	23	230440	2651351	230440	23	230440	VILA VELHA		1		CONJ NOVA ASSUNCAO	1130		2	31	1		999992	1		23	230440	BARRA DO CEARA-1020 BEIRA RIO-	1	1	2	5	1	2	3	1613	M	8	9		3730	2	24082017		230440	23			4	1	1
1744	6	30	0	23	230440	2651351	230440	23	230440	VILA VELHA		1		CONJ NOVA ASSUNCAO	1130		2	23	1	4	521105	2		23	230440	BARRA DO CEARA-1020 BEIRA RIO-	1	1	2	5	1	1	4	25	M	8	9		3170	2	24082017		230440	23	3	3	4	2	2
1745	1	30	0	23	230440	2723212	230440	23	230440	MESSEJANA		1			7700		2	24	2	3		2	1	23	230440	SAPIRANGA-COITE-6270-BARRO DUR	6	1	2	5	1	2	3	1434	M	9	9		3320	2	24082017		230440	23	2	7	4	3	2
1746	0	30	0	23	230440	2723212	230440	23	230440	MESSEJANA		1			7700		2	18	1	3	999992			23	230440	BARROSO-6050 CONJ JOAO PAULO I	6	1	2	5	1	2	4	1754	M	9	9		3765	2	24082017		230440	23	2	6	4
1747	6	30	0	23	230440	2415631	230440	23	230440	FATIMA		1			1827		2	28	2	4	999992	1	0	23	230440	ALVARO WEYNE-1010	1	1	2	5	1	2	4	1722	M	8	9		3990	2	24082017		230440	23	3		4	1	0
1748	4	30	0	23	230440	2723212	230440	23	230440	MESSEJANA		1			7700		2	31	5	4	848310	1	1	23	230440	PAUPINA-6210 BAIRRO S-CONJ ALT	6	1	2	5	1	1	4	336	F	7	9		4065	2	24082017		230440	23	3	3	4	2	1
1749	3	30	0	23	230440			23	230440	JANGURUSSU-6150 TAMANDA-BICEL-	6150	3	50751		27	6	2	18	1	3	999992			23	230440	JANGURUSSU-6150 TAMANDA-BICEL-	6	1	2	5	1	1	3	335	M				1805	2	24082017		230765	23	2	7	4
1750	3	30	0	23	230440	2415631	230440	23	230440	FATIMA		1			1827		2	28	2	4	763010	1	0	23	230440	PASSARE-6200BARROSO 2-EXPEDIC	6	1	2	5	1	2	4	854	M	8	9		2810	2	24082017		230440	23	3		4	1	0
1751	2	30	0	23	230440	2479907	230440	23	230440	CENTRO		1			1526		2	28	1	4	999992	1	0	23	230440	SERRINHA-4170 VILA BETANIA	4	1	2	5	1	2	4	20	F	7	9		3800	2	24082017		230440	23	3	2	4	1	1
1752	8	30	0	23	230440	2415631	230440	23	230440	FATIMA		1			1827		2	35	2	4	515210	1	0	23	230440	AMADEU FURTADO-3010	3	1	2	5	1	2	4	2007	M	9	9		3800	2	24082017		230770	23	3		4	1	0
1753	6	30	0	23	230440	2723212	230440	23	230440	MESSEJANA		1			7700		2	22	5	4				23	230440	ALAGADICO NOVO-6020 PRESIDENTE	6	1	2	5	1	1	3	1247	M	8	9		2490	2	24082017		230440	23	3	3	4
1754	7	30	0	23	230440	2415631	230440	23	230440	FATIMA		1			1827		2	28	2	4	999992	2	2	23	230440	VILA VELHA-1150 BANCARIOS- N A	1	1	2	5	1	2	4	950	M	9	9		3120	2	24082017		230440	23	3		4	4	0
1755	7	30	0	23	230440	2415631	230440	23	230440	FATIMA		1			1827		2	38	1	4		4	0	23	230440	BOM JARDIM-5010 ESP SUMARE- DO	5	1	2	5	1	2	4	1813	F	9	9		3282	2	24082017		230370	23	3		4	4	2
1756	3	30	0	23	230440	2415631	230440	23	230440	FATIMA		1			1827		2	31	2	5	261125	0	0	23	230440	JOQUEI CLUBE-3090	3	1	2	4	1	2	4	1535	M	8	8		2406	2	24082017		230440	23	5		4	0	0
1757	3	30	0	23	230440	2529068	230440	23	230440	JOSE WALTER		1			440		2	25	1	4	999992	0	0	23	230440	PARANGABA-4150 OSORIO DE PAIVA	4	1	2	5	1	1	4	2059	M	9	9		3270	2	25082017		230440	23	3	3	4	0	0
1758	4	30	0	23	230440	2611686	230440	23	230440	CENTRO		1			833		2	32	1	4	411005	1		23	230440	PRES KENNEDY-3140 OLAVO BILAC	3	1	2	5	1	2	4	1445	M	8	9		3374	2	25082017		230440	23	3			1	1
1759	7	30	0	23	230440	2415631	230440	23	230440	FATIMA		1			1827		2	35	2	4	512105	2	0	23	230440	PQ DOIS IRMAOS-6230	6	1	2	5	1	1	4	705	M	9	9		3602	2	25082017		230440	23	3		4	2	2
1760	1	30	0	23	230440	2497654	230440	23	230440	PAPICU		1			900		2	29	1	4	999992	2	0	23	230440	MATA GALINHA-6180 BOA VISTA	6	1	2	5	1	2	4	1150	F	9	9		4258	2	25082017		230440	23	3		4	2	0
1761	8	30	0	23	230440	2415631	230440	23	230440	FATIMA		1			1827		2	22	1	4	999992	0	0	23	230440	RODOLFO TEOFILO-3160 PORANGABU	3	1	2	5	1	1	4	1001	M	8	9		3160	2	25082017		230440	23	3		4	0	0
1762	8	30	0	23	230440	2611686	230440	23	230440	CENTRO		1			833		2	28	2	4	351605			23	230440	PESQUISA		1	2	5	1	1	4	1556	F	9	9		4090	2	25082017		231355	23	3
1763	3	30	0	23	230440	3053687	230440	23	230440	ALDEOTA		1			3371		2	35	1	4	763010			23	230440	PESQUISA		1	2	5	1	2	4	2335	M	8	9		3500		25082017		230440	23	3
1764	3	30	0	23	230440	2415631	230440	23	230440	FATIMA		1			1827		2	37	2	5	231205	1	1	23	230440	JD DAS OLIVEIRAS-6160 TANCREDO	6	1	2	5	1	2	4	1520	M	9	9		3446	2	25082017		230440	23	5		4	2	0
1765	5	30	0	23	230440	2529068	230440	23	230440	JOSE WALTER		1			440		2	27	1	4	516120	1	1	23	230440	SERRINHA-4170 VILA BETANIA	4	1	2	5	1	2	4	911	M	9	9		3720	2	28082017		230440	23	3	3	4	2	0
1766	8	30	0	23	230440	2481286	230440	23	230440	RODOLFO TEOFILO		1			S/N		2	36	5	4	513315	1	2	23	230440	GRANJA LISBOA-5060 SANTA CECIL	5	1	2	4	1	2	2	1249	M	9	9		3040	2	28082017		230440	23	3			3	0
1767	6	30	0	23	230440	2415631	230440	23	230440	FATIMA		1			1827		2	31	2	4	422125	0	0	23	230440	MARAPONGA-5110	5	1	2	5	1	1	4	850	F	9	9		3156	2	28082017		230440	23	3		1	0	0
1768	6	30	0	23	230440	2529068	230440	23	230440	JOSE WALTER		1			440		2	18	1	4	421105	0	0	23	230440	JOSE WALTER-5090 NOVO RENASCER	5	1	2	5	1	2	4	2355	M	8	8		2900	2	28082017		230440	23	3	3	4	0	0
1769	8	30	0	23	230440	2723212	230440	23	230440	MESSEJANA		1			7700		2	21	5	4	999992			23	230440	CURIO-6110 CONJ S MIGUEL-PQ S	6	1	2	5	1	2	4	2041	M	9	9		3605	2	28082017		230440	23	3		4
1770	1	30	0	23	230440	2481286	230440	23	230440	RODOLFO TEOFILO		1			S/N		2	22	5	4	999992	0	0	23	230440	QUINTINO CUNHA-3150 OMEGA II-	3	1	2	5	1	2	4	941	F	8	9		3725	2	28082017		230440	23	3	1		0	0
1771	4	30	0	23	230440	2529068	230440	23	230440	JOSE WALTER		1			440		2	29	1	4	999992	1	0	23	230440	BARROSO-6050 CONJ JOAO PAULO I	6	1	2	4	1	1	2	1147	F	9	9		1840	2	28082017		230130	23	3	3	4	1	1
1772	0	30	0	23	230440	2529068	230440	23	230440	JOSE WALTER		1			440		2	17	1	4	999992	0	0	23	230440	JANGURUSSU-6150 TAMANDA-BICEL-	6	1	2	6	1	1	4	2213	F	9	10		2680	2	28082017		230440	23	2	8	4	0	0
1773	0	30	0	23	230440	7047428	230440	23	230440	JOQUEI CLUBE		1			145		2	33	1	4	999992	0	0	23	230440	MESSEJANA-6190-TRANSF BAIRRO S	6	1	2	4	1	2	1	1730	M	8	9		2495	2	26092017		230750	23	3	3	4	0	0
1774	9	30	0	23	230440	2651351	230440	23	230440	VILA VELHA		1		CONJ NOVA ASSUNCAO	1130		2	25	2	4	763015	1		23	230440	JD IRACEMA-1090	1	1	2	5	1	1	4	139	M	9	9		3255	2	28082017		230440	23	3	2	4	1	1
1775	1	30	0	23	230440	2651351	230440	23	230440	VILA VELHA		1		CONJ NOVA ASSUNCAO	1130		2	19	1	4	999992	1	1	23	230440	JD IRACEMA-1090	1	1	2	5	1	2	3	1050	M	8	9		3040	2	28082017		230440	23	2	8	4	2
1776	5	30	0	23	230440	2651351	230440	23	230440	VILA VELHA		1		CONJ NOVA ASSUNCAO	1130		2	38	2	4	999992	2	1	23	230440	QUINTINO CUNHA-3150 OMEGA II-	3	1	2		1	2	3	1207	F	9	9		3235	2	28082017		230020	23	3	3	4	3
1777	2	30	0	23	230440	2499363	230440	23	230440	CENTRO		1			545		2	15	1	4	999991			23	230440	PASSARE-6200BARROSO 2-EXPEDIC	6	1	2	4	1	2	3	1405	F	9	9		2235	2	28082017		230440	23	2	8	4
1778	4	30	0	23	230440	2482339	230440	23	230440	CONJUNTO CEARA		1		ETAPA 4	148		2	21	1	3	516120	1	1	23	230440	AUTRAN NUNES-3030 ALTO DO BODE	3	1	2	5	1	1	3	18	F	9	9		3665	2	28082017		230440	23	2	7	4	2	0
1779	1	30	0	23	230440	2651351	230440	23	230440	VILA VELHA		1		CONJ NOVA ASSUNCAO	1130		2	20	1	4	521110		1	23	230440	JD GUANABARA-1080 ITAPARICA	1	1	2	5	1	2	4	1455	M	9	9		3380	2	29082017		230440	23	3	2	4	1
1780	6	30	0	23	230440	2651351	230440	23	230440	VILA VELHA		1		CONJ NOVA ASSUNCAO	1130		2	22	1	4	999992	2		23	230440	MOURA BRASIL-1110 SOARES MOREN	1	1	2	5	1	2	4	1750	M	9	9		3515	2	29082017		230440	23	2	8	1	2
1781	3	30	0	23	230440	2651351	230440	23	230440	VILA VELHA		1		CONJ NOVA ASSUNCAO	1130		2	24	1	3	999992	1		23	230440	FLORESTA-1060	1	1	2		1	2	4	1041	F	9	9		2800	2	29082017		230440	23	2	7	4	1
1782	4	30	0	23	230440	2651351	230440	23	230440	VILA VELHA		1		CONJ NOVA ASSUNCAO	1130		2	31		4		2		23	230440	JD GUANABARA-1080 ITAPARICA	1	1	2		1	2	4	55	M	8	9		3080	2	29082017		230890	23	3		4	2	2
1783	0	30	0	23	230440	3053687	230440	23	230440	ALDEOTA		1			3371		2	36	2	5	111415			23	230440	PESQUISA		1	2	5	1	2	4	835	M	9	10		3595	2	30082017		230030	23	5
1784	1	30	0	23	230440	2482339	230440	23	230440	CONJUNTO CEARA		1		ETAPA 4	148		2	24	5	4	999992	3	0	23	230440	BOM JARDIM-5010 ESP SUMARE- DO	5	1	2	5	1	2	3	843	F	9	9		3000	2	30082017		230440	23	2	8	4	3	0
1785	0	30	0	23	230440	2482339	230440	23	230440	CONJUNTO CEARA		1		ETAPA 4	148		2	31	2	4	763210	2	0	23	230440	BOM JARDIM-5010 ESP SUMARE- DO	5	1	2	5	1	2	4	1607	M	8	9		3040	2	30082017		230440	23	3	2	4	2	0
1786	1	30	0	23	230440	2482339	230440	23	230440	CONJUNTO CEARA		1		ETAPA 4	148		2	15	5	3	999992	0	0	23	230440	BOM JARDIM-5010 ESP SUMARE- DO	5	1	2	5	1	2	3	1825	F	8	9		4355	2	30082017		230440	23	2	6	4	0	0
1787	7	30	0	23	230440	3053687	230440	23	230440	ALDEOTA		1			3371		2	38	2	5	214505	2	1	23	230440	PQ IRACEMA-6240	6	1	2		1	2	4	657	M	9	9		3580	2	30082017		230440	23	5			3
1788	7	30	0	23	230440	2529068	230440	23	230440	JOSE WALTER		1			440		2	28	1	4	999992	1	0	23	230440	PLANALTO AIRTON SENNA-5122 PAN	5	1	2	5	1	1	3	2328	F	8	9		3815	2	30082017		230280	23	3	3	4	1	1
1789	7	30	0	23	230440	3053687	230440	23	230440	ALDEOTA		1			3371		2	20	5	4				23	230440	JD IRACEMA-1090	1	1	2	5	1	2	4	1409	M	9	9		3410		30082017		230440	23	3
1790	8	30	0	23	230440	2482339	230440	23	230440	CONJUNTO CEARA		1		ETAPA 4	148		2	34	2	4	763210	1	1	23	230440	JD GUANABARA-1080 ITAPARICA	1	1	2	5	1	2	4	2012	M	8	9		3985	2	30082017		230440	23	3	3	4	2	0
1791	6	30	0	23	230440	2651351	230440	23	230440	VILA VELHA		1		CONJ NOVA ASSUNCAO	1130		2	24	2	4		1		23	230440	VILA VELHA-1150 BANCARIOS- N A	1	1	2		1	1	3	2105	F				3670	2	30082017		230440	23	2	8	4	1	1
1792	0	30	0	23	230440	2651351	230440	23	230440	VILA VELHA		1		CONJ NOVA ASSUNCAO	1130		2	30	2	3	763015	2		23	230440	BARRA DO CEARA-1020 BEIRA RIO-	1	1	2	5	1	1	4	1440	M	8	8		3930	2	30082017		230440	23	2	5	4	2	2
1793	9	30	0	23	230440	2482339	230440	23	230440	CONJUNTO CEARA		1		ETAPA 4	148		2	16	1	4	999991	0	0	23	230440	GRANJA LISBOA-5060 SANTA CECIL	5	1	2	5	1	1	4	906	M	9	9		2945	2	30082017		230440	23	3	1	4	0	0
1794	3	30	0	23	230440	2651351	230440	23	230440	VILA VELHA		1		CONJ NOVA ASSUNCAO	1130		2	22	2	4	999992			23	230440	CRISTO REDENTOR-1040 COLONIA	1	1	2			2	4	2249	F	9	9		3100	2	30082017		230440	23	3	3
1795	0	30	0	23	230440	7047428	230440	23	230440	JOQUEI CLUBE		1			145		2	21	1	4	999992	0	0	23	230440	PARANGABA-4150 OSORIO DE PAIVA	4	1	2	5	1	2	3	2005	M	9	9		3250	2	6102017		230440	23	3	3	4	0	0
1796	9	30	0	23	230440	3242587	230440	23	230440	SAO JOAO DO TAUAPE		1			4000		2	31	2	5				23	230440	PICI-3130 PLANALTO PICI	3	1	2	5	1	1	4	1756	M	9	9		3470		20092017		230440	23	5
1797	9	30	0	23	230440	2651351	230440	23	230440	VILA VELHA		1		CONJ NOVA ASSUNCAO	1130		2	30	2	5	231210	1		23	230440	PICI-3130 PLANALTO PICI	3	1	2	5	1	2	3	940	M	9	9		3420	2	31082017		230440	23	5		4	1
1798	6	30	0	23	230440	2497654	230440	23	230440	PAPICU		1			900		2	16	5	3	999991			23	230440	PRAIA DO FUTURO I-2150 CACA E	2	1	2	5	1	2	4	949	M	6	8		3018	2	31082017		230440	23	2	7	4
1799	7	30	0	23	230440	2529068	230440	23	230440	JOSE WALTER		1			440		2	21	1	4	999992	1	0	23	230440	PASSARE-6200BARROSO 2-EXPEDIC	6	1	2	5	1	1	3	1703	F	8	9		2815	2	31082017		230440	23	3	2	4	1	1
1800	0	30	0	23	230440	2611686	230440	23	230440	CENTRO		1			833		2	25	1	4	516110			23	230440	MEIRELES-2110	2	1	2	5	1	2	4	1521	M	9	9		3910	2	31082017		230440	23	3
1801	8	30	0	23	230440	2611686	230440	23	230440	CENTRO		1			833		2	32	1	5	999992	1		23	230440	MEIRELES-2110	2	1	2	5	1	2	3	1757	F	7	8		3240	2	31082017		230440	23	4			1
1802	6	30	0	23	230440	2723212	230440	23	230440	MESSEJANA		1			7700		2	19	5	3	999992	1		23	230440	BARROSO-6050 CONJ JOAO PAULO I	6	1	2	5	1	1	4	1027	M	9	9		3375	2	31082017		230440	23	1	4	4	1	1
1803	4	30	0	23	230440	2723212	230440	23	230440	MESSEJANA		1			7700		2	16	5	3	999992			23	230440	PAUPINA-6210 BAIRRO S-CONJ ALT	6	1	2	5	1	1	3	1159	F	9	9		2640	2	31082017		230428	23	2	6	4
1804	9	30	0	23	230440	2723212	230440	23	230440	MESSEJANA		1			7700		2	23	5	3	524305	1	1	23	230440	MESSEJANA-6190-TRANSF BAIRRO S	6	1	2	5	1	1	3	1541	F	8	9		3295	2	31082017		230440	23	2		4	2	1
1805	6	30	0	23	230440	2611686	230440	23	230440	CENTRO		1			833		2	20	1	4	999992	1		23	230440	MANOEL SATIRO-5100 STO ANTONIO	5	1	2	5	1	1	3	128	F	9	2		4096	2	31082017		230440	23	3			1	1
1806	1	30	0	23	230440	3394514	230440	23	230440	ALDEOTA		1			1168		2	30	2	5	142205			23	230440	LAGOA REDONDA-6170 COFECO-MOZA	6	1	2	5	1	2	4	602	F	9	9		3095	2	1092017		230440	23	5
1807	5	30	0	23	230440	2723212	230440	23	230440	MESSEJANA		1			7700		2	21	5	4	422305			23	230440	PASSARE-6200BARROSO 2-EXPEDIC	6	1	2	5	1	1	3	2339	M	8	9		4250	2	1092017		230440	23	3		4
1808	7	30	0	23	230440	3394514	230440	23	230440	ALDEOTA		1			1168		2	24	2	5	212420			23	230440	PESQUISA		1	2	5	1	2	4	730	F	9	10		3500	2	1092017		230440	23	5
1809	0	30	0	23	230440	2481286	230440	23	230440	RODOLFO TEOFILO		1			S/N		2	30	2	3	521130	1	1	23	230440	CJ CEARA I-5030 ETAPA 1 5031 E	5	1	2	5	1	2	4	2034	F	9	9		3450	2	1092017		250440	25	2			1
1810	2	30	0	23	230440	3394514	230440	23	230440	ALDEOTA		1			1168		2	28	2	5	231205			23	230440	PESQUISA		1	2	5	1	2	4	1440	F	9	9		3190	2	1092017		130260	13	5
1811	0	30	0	23	230440	3394514	230440	23	230440	ALDEOTA		1			1168		2	23	2	4	422305			23	230440	PESQUISA		1	2	5	1	2	4	1315	M	9	10		2720	2	1092017		230440	23	3
1812	8	30	0	23	230440	2499363	230440	23	230440	CENTRO		1			545		2	21	5	4	516110		1	23	230440	VILA PERI-4190 VILA PERY	4	1	2	5	1	1	4	840	F	8	9		3345	2	1092017		230440	23	3	3	4	1
1813	7	30	0	23	230440	2481286	230440	23	230440	RODOLFO TEOFILO		1			S/N		2	26	2	3	999992	3	1	23	230440	BELA VISTA-3040	3	1	2	5	1	1	1	408	M	8	8		2360	2	4092017		230440	23	1	4		4	3
1814	1	30	0	23	230440	2481286	230440	23	230440	RODOLFO TEOFILO		1			S/N		2	32	5	2	999992	2	10	23	230440	AMADEU FURTADO-3010	3	1	2	5	1	1	2	1635	F	9	9		2415	2	4092017		230440	23	1			12	2
1815	0	30	0	23	230440	2481286	230440	23	230440	RODOLFO TEOFILO		1			S/N		2	17	1	3	999992	0	0	23	230440	JANGURUSSU-6150 TAMANDA-BICEL-	6	1	2	3	2	2	4	2030	M	8	9		1320	2	4092017		230440	23	2	7		0	0
1816	8	30	0	23	230440	2723212	230440	23	230440	MESSEJANA		1			7700		2	26	1	4	516110	2		23	230440	LAGOA REDONDA-6170 COFECO-MOZA	6	1	2	5	1	1	2	2355	F	9	9		3010	2	4092017		230440	23	2	8	4	2	2
1817	7	30	0	23	230440	2528711	230440	23	230440	CENTRO		1			1722		2	39		4		1	1	23	230440	SIQUEIRA-5150 JATOBA	5	1	2	5	1	2	4	1311	F	8	9		3158	2	4092017		230440	23	3		4	2	1
1818	7	30	0	23	230440	2497654	230440	23	230440	PAPICU		1			900		2	20	5	3	763010	0	0	23	230440	VICENTE PINZON-2190 CASTELO EN	2	1	2	4	1	1	4	736	M	5	8		2592	2	4092017		230440	23	2		4	0	0
1819	4	30	0	23	230440	2723212	230440	23	230440	MESSEJANA		1			7700		2	23	5	4	999992	2		23	230440	BARROSO-6050 CONJ JOAO PAULO I	6	1	2	5	1	1	4	644	F	5	9		3430	2	4092017		230590	23	3	1	4	2	2
1820	2	30	0	23	230440	2723212	230440	23	230440	MESSEJANA		1			7700		2	26	1	4	524205	2		23	230440	BARROSO-6050 CONJ JOAO PAULO I	6	1	2	5	1	1	3	652	M	9	9		3350	2	4092017		230440	23	3	1	4	2	2
1821	9	30	0	23	230440	2723212	230440	23	230440	MESSEJANA		1			7700		2	31	5	4	999992			23	230440	ALAGADICO NOVO-6020 PRESIDENTE	6	1	2	5	1	2	4	929	F	7	8		2370	2	4092017		230440	23	3	3	4
1822	0	30	0	23	230440	2481286	230440	23	230440	RODOLFO TEOFILO		1			S/N		2	34	5	4	999992	3	0	23	230440	BOM JARDIM-5010 ESP SUMARE- DO	5	1	2	5	1	1	4	1825	M	6	8		2785	2	5092017		230440	23	2	8	4	3	3
1823	2	30	0	23	230440	3242587	230440	23	230440	SAO JOAO DO TAUAPE		1			4000		2	41	2	5	241005	1		23	230440			1	2	5	1	2	4	605	M	9	9		3992		5092017		230440	23	5			1
1824	4	30	0	23	230440	2723212	230440	23	230440	MESSEJANA		1			7700		2	19	1	4	999992			23	230440	CONJUNTO PALMEIRAS	6	1	2	5	1	1	4	1526	M	2	3		2865	2	5092017		230440	23	3	3	4
1825	2	30	0	23	230440	2497654	230440	23	230440	PAPICU		1			900		2	38	5	4	999992	5	0	23	230440	VICENTE PINZON-2190 CASTELO EN	2	1	2	5	1	1	9	409	M	8	9		3920	2	5092017		220790	22	2	8		5	4
1826	1	30	0	23	230440	2481286	230440	23	230440	RODOLFO TEOFILO		1			S/N		2	30	5	4	521110	1	0	23	230440	JOAQUIM TAVORA-2090 PIEDADE	2	1	2	5	1	2	4	944	F	4	9		4000	2	5092017		230440	23	3			1	0
1827	9	30	0	23	230440	2482339	230440	23	230440	CONJUNTO CEARA		1		ETAPA 4	148		2	28	1	4	999992	1	0	23	230440	GRANJA PORTUGAL-5070 MELA-MELA	5	1	2	4	1	2	3	2215	F	8	9		2775	2	5092017		230440	23	2	8	4	1	0
1828	6	30	0	23	230440	2482339	230440	23	230440	CONJUNTO CEARA		1		ETAPA 4	148		2	32	2	3	999992	1	0	23	230440	BOM SUCESSO-3050 PEDREIRA	3	1	2	5	1	1	4	550	F	8	9		2650	2	5092017		230370	23	1	4	4	1	1
1829	1	30	0	23	230440	2723212	230440	23	230440	MESSEJANA		1			7700		2	21	1	4	999992			23	230440	BARROSO-6050 CONJ JOAO PAULO I	6	1	2	5	1	1	4	129	F	8	9		3180	2	5092017		230260	23	3	3	4
1830	1	30	0	23	230440	2481286	230440	23	230440	RODOLFO TEOFILO		1			S/N		2	32	5	4	512120	3	0	23	230440	JOAO XXIII-3080	3	1	2	6	1	2	4	1411	F	9	9		3965	2	13092017		230440	23	2	8		3	2
1831	5	30	0	23	230440	7047428	230440	23	230440	JOQUEI CLUBE		1			145		2	25	1	4	999992	2	0	23	230440	DUNAS-2070(2153)	2	1	2	4	1	1	3	1312	F	9	10		2875	2	16102017		230440	23	2	8	4	2	2
1832	0	30	0	23	230440	2479907	230440	23	230440	CENTRO		1			1526		2	24	2	4	999992	1		23	230440	ALDEOTA2010 FAVELA DO TRILHOMA	2	1	2		1	2	4	450	F	9	9		3146	2	6092017		230440	23	3	3	4	1
1833	5	30	0	23	230440	2528711	230440	23	230440	CENTRO		1			1722		2	40	2	4	999992	4	0	23	230440	JD DAS OLIVEIRAS-6160 TANCREDO	6	1	2	5	1	2	4	1438	F	8	9		3214	2	6092017		230440	23	3		4	4	4
1834	8	30	0	23	230440	2723212	230440	23	230440	MESSEJANA		1			7700		2	33	2	3	999992	1		23	230440	MESSEJANA-6190-TRANSF BAIRRO S	6	1	2	5	1	2	4	2020	M	9	10		3315	2	6092017		230440	23	2	5	4	1
1835	6	30	0	23	230440	2479907	230440	23	230440	CENTRO		1			1526		2	16	1	4	999992			23	230440	PIRAMBU-1120 N S DAS GRACAS	1	1	2	5	1	1	4	2305	M	9	10		3664	2	8092017		230440	23	2	8	4
1836	2	30	0	23	230440	2723212	230440	23	230440	MESSEJANA		1			7700		2	36	1	3	999992	8		23	230440	JANGURUSSU-6150 TAMANDA-BICEL-	6	1	2	5	1	1	1	102	F	9	9		2705	2	6092017		230440	23	2	6	4	8	8
1837	6	30	0	23	230440	2529068	230440	23	230440	JOSE WALTER		1			440		2	15	1	4	999992	0	0	23	230440	CASTELAO-6080 ALTO DA PAZ-ITAP	6	1	2	5	1	1	2	2200	M	8	9		2970	2	6092017		230230	23	2	8	4	0	0
1838	0	30	0	23	230440	2723212	230440	23	230440	MESSEJANA		1			7700		2	21	5	4	512105		2	23	230440	BARROSO-6050 CONJ JOAO PAULO I	6	1	2	5	1	1	3	1246	F	8	9		2865	2	6092017		230220	23	2	8	4	2
1839	8	30	0	23	230440	2723212	230440	23	230440	MESSEJANA		1			7700		2	29	2	4	512105	4		23	230440	JD DAS OLIVEIRAS-6160 TANCREDO	6	1	2	5	1	1	2	1432	F	8	9		3475	2	6092017		230440	23	3	1	4	4	4
1840	6	30	0	23	230440	2479907	230440	23	230440	CENTRO		1			1526		2	27	2	4	421125			23	230440	BARRA DO CEARA-1020 BEIRA RIO-	1	1	2	5	1	1	4	850	M	1	5		3380	2	8092017		231140	23	3		4
1841	8	30	0	23	230440	2611686	230440	23	230440	CENTRO		1			833		2	33	2	4	354125	1	1	23	230440	PESQUISA		1	2	4	1	2	4	606	M	9	9		2380	2	6092017		230440	23	3			2	1
1842	9	30	0	23	230440	2497654	230440	23	230440	PAPICU		1			900		2	30	1	1	999992	5	0	23	230440	CIDADE 2000-2040	2	1	2	5	1	2	4	955	F	8	8		3170	2	6092017		230440	23	0		4	5	3
1843	5	30	0	23	230440	2611686	230440	23	230440	CENTRO		1			833		2	23	1	4	999992			23	230440	DEMOCRITO ROCHA-4060	4	1	2	5	1	1	4	37	M	9	9		2954	2	6092017		230440	23	3
1844	8	30	0	23	230440	2497654	230440	23	230440	PAPICU		1			900		2	20	1	4	999992			23	230440	PRAIA DO FUTURO I-2150 CACA E	2	1	2	5	1	1	4	1906	M	9	10		3080	2	6092017		230440	23	3	1	4
1845	8	30	0	23	230440	2611686	230440	23	230440	CENTRO		1			833		2	19	1	5	999991			23	230440	CJ CEARA I-5030 ETAPA 1 5031 E	5	1	2	5	1	2	4	815	F	9	9		3064	2	6092017		230440	23	4
1846	1	30	0	23	230440	2482339	230440	23	230440	CONJUNTO CEARA		1		ETAPA 4	148		2	32	5	3	999992	5	0	23	230440	PQ GENIBAU-5050	5	1	2	5	1	1	3	851	F	9	9		3830	2	6092017		230440	23	2	5	4	5	5
1847	8	30	0	23	230440	2499363	230440	23	230440	CENTRO		1			545		2	27	2	4	413205	1	1	23	230440	BARRA DO CEARA-1020 BEIRA RIO-	1	1	2	5	1	2	4	2347	F	9	9		3895	2	6092017		230440	23	3		4	2	0
1848	5	30	0	23	230440	2651351	230440	23	230440	VILA VELHA		1		CONJ NOVA ASSUNCAO	1130		2	24	1	4	999992			23	230440	JD IRACEMA-1090	1	1	2	5	1	1	3	1700	M	9	9		3440	2	8092017		230780	23	2	8	4
1849	9	30	0	23	230440	2723212	230440	23	230440	MESSEJANA		1			7700		2	20	5	4	999992			23	230440	SABIAGUABA-6260 ABREULANDIA	6	1	2	5	1	2	4	512	F	8	9		2825	2	8092017		231180	23	3		4
1850	9	30	0	23	230440	2723212	230440	23	230440	MESSEJANA		1			7700		2	27	5	4	516120			23	230440	EDSON QUEIROZ-6130 AGUA FRIA-	6	1	2	5	1	2	4	822	M	8	9		2685	2	21092017		230440	23	3		4
1851	9	30	0	23	230440	2479907	230440	23	230440	CENTRO		1			1526		2	31	1	5	223505	0	0	23	230440	PARQUELANDIA-3120	3	1	2	5	1	1	3	336	F	8	9		3126	2	8092017		230090	23	5		4	0	0
1852	0	30	0	23	230440	2723212	230440	23	230440	MESSEJANA		1			7700		2	19	5	3	999992			23	230440	CURIO-6110 CONJ S MIGUEL-PQ S	6	1	2	5	1	1	4	1533	M	9	9		3910	2	8092017		230440	23	1	4	4
1853	7	30	0	23	230440	2479907	230440	23	230440	CENTRO		1			1526		2	30	1	4		1	0	23	230440	PLANALTO AIRTON SENNA-5122 PAN	5	1	2	5	1	2	4	1113	F	8	9		3518	2	8092017		231140	23	3		4	1	0
1854	1	30	0	23	230440	2482339	230440	23	230440	CONJUNTO CEARA		1		ETAPA 4	148		2	24	5	4	999992	1	0	23	230440	BOM JARDIM-5010 ESP SUMARE- DO	5	1	2	5	1	1	4	203	F	8	9		3100	2	9092017		230440	23	3	2	4	1	1
1855	6	30	0	23	230440	2482339	230440	23	230440	CONJUNTO CEARA		1		ETAPA 4	148		2	27	2	4	999992	1	0	23	230440	CJ CEARA I-5030 ETAPA 1 5031 E	5	1	2	5	1	2	4	1045	F	9	9		3465	2	9092017		230440	23	3	3	4	1	0
1856	0	30	0	23	230440	2723212	230440	23	230440	MESSEJANA		1			7700		2	32	1	4	999992	4		23	230440	BARROSO-6050 CONJ JOAO PAULO I	6	1	2	4	1	1	3	2325	F	6	9		2690	2	11092017		230440	23	3	3	4	4	3
1857	9	30	0	23	230440	2723212	230440	23	230440	MESSEJANA		1			7700		2	22	1	4		2		23	230440	PAUPINA-6210 BAIRRO S-CONJ ALT	6	1	2	5	1	1	3	48	F	8	9		3200	2	11092017		230440	23	2	8	4	2	2
1858	2	30	0	23	230440	2651351	230440	23	230440	VILA VELHA		1		CONJ NOVA ASSUNCAO	1130		2	13	1	4	999991			23	230440	QUINTINO CUNHA-3150 OMEGA II-	3	1	2	5	1	1	3	1219	M	9	10		3480	2	11092017		230440	23	2	8	4
1859	9	30	0	23	230440	2651351	230440	23	230440	VILA VELHA		1		CONJ NOVA ASSUNCAO	1130		2	24	1	4	999992	2		23	230440	PQ ARAXA-3110	3	1	2	5	1	2	3	1236	M	8	9		3095	2	11092017		230440	23	3	1	4	2
1860	5	30	0	23	230440	2651351	230440	23	230440	VILA VELHA		1		CONJ NOVA ASSUNCAO	1130		2	33	1		999992	6		23	230440	BARRA DO CEARA-1020 BEIRA RIO-	1	1	2	5		2	1	1045	M	9	9		2825	2	11092017		230440	23			4	6	5
1861	8	30	0	23	230440	2651351	230440	23	230440	VILA VELHA		1		CONJ NOVA ASSUNCAO	1130		2	25	2	4	422305	1		23	230440	ANTONIO BEZERRA-3020-CACHOEIRI	3	1	2	5	1	2	4	1538	M	8	9		3805	2	11092017		230440	23	3		4	1
1862	8	30	0	23	230440	2651351	230440	23	230440	VILA VELHA		1		CONJ NOVA ASSUNCAO	1130		2	23	1	4	999992	2		23	230440	QUINTINO CUNHA-3150 OMEGA II-	3	1	2	5	1	1	4	858	F	9	9		2985	2	11092017		230440	23	3	3	4	2	2
1863	9	30	0	23	230440	2651351	230440	23	230440	VILA VELHA		1		CONJ NOVA ASSUNCAO	1130		2	20	1	3	999992	1	1	23	230440	JD IRACEMA-1090	1	1	2	5	1	2	4	2020	F	7	9		3305	2	25092017		230440	23	2	7		2
1864	1	30	0	23	230440	2481286	230440	23	230440	RODOLFO TEOFILO		1			S/N		2	30	1	3	763210	3		23	230440	CJ ESPERANCA-5040 ARACAPE	5	1	2	3	1	2	3	2330	F	4	6		1485	2	11092017		230440	23	1	4		3
1865	2	30	0	23	230440	2481286	230440	23	230440	RODOLFO TEOFILO		1			S/N		2	20	1	4	784205	0	0	23	230440	PQ PRES VARGAS	5	1	2	5	1	1	4	1733	M	7	9		2965	2	11092017		230280	23	3	2		0	0
1866	7	30	0	23	230440	3242587	230440	23	230440	SAO JOAO DO TAUAPE		1			4000		2	32	2	4	354705		1	23	230440	PARANGABA-4150 OSORIO DE PAIVA	4	1	2	5	1	2	3	2126	F	9	10		3550		11092017		230440	23	3			1
1867	3	30	0	23	230440	2651351	230440	23	230440	VILA VELHA		1		CONJ NOVA ASSUNCAO	1130		2	23	1	3	999992	1		23	230440	BARRA DO CEARA-1020 BEIRA RIO-	1	1	2	5	1	2	4	430	M	8	9		3935	2	12092017		230440	23	2			1	1
1868	0	30	0	23	230440	2723212	230440	23	230440	MESSEJANA		1			7700		2	27	5	3	999992	1		23	230440	JANGURUSSU-6150 TAMANDA-BICEL-	6	1	2	5	1	2	3	1222	M	8	9		3465	2	12092017		230440	23	2	5	4	1
1869	8	30	0	23	230440	2497654	230440	23	230440	PAPICU		1			900		2	21	1	4	516120			23	230440	JD DAS OLIVEIRAS-6160 TANCREDO	6	1	2	5	1	2	4	1048	M	9	9		3382	2	12092017		230440	23	2	8	4
1870	0	30	0	23	230440	7047428	230440	23	230440	JOQUEI CLUBE		1			145		2	28	1	4	999992	1	0	23	230440			1	2	5	1	1	2	301	M	8	9		3225	2	16012018		230440	23	3	3	4	1	1
1871	5	30	0	23	230440	3242587	230440	23	230440	SAO JOAO DO TAUAPE		1			4000		2	34	2	5	999992			23	230440	QUINTINO CUNHA-3150 OMEGA II-	3	1	2	5	1	2	4	2115	M	9	9		3058		12092017		230440	23	4
1872	3	30	0	23	230440	2482339	230440	23	230440	CONJUNTO CEARA		1		ETAPA 4	148		2	21	5	4	999992	0	0	23	230440	GRANJA PORTUGAL-5070 MELA-MELA	5	1	2	5	1	2	4	1700	F	8	9		3385	2	12092017		230440	23	2	8	4	0	0
1873	5	30	0	23	230440	2499363	230440	23	230440	CENTRO		1			545		2	18	5	3	999992	1	0	23	230440	AUTRAN NUNES-3030 ALTO DO BODE	3	1	2	5	1	1	4	544	M	9	10		3440	2	12092017		230440	23	2	7	4	1	1
1874	0	30	0	23	230440	2723212	230440	23	230440	MESSEJANA		1			7700		2	17	5	3	999992			23	230440	BARROSO-6050 CONJ JOAO PAULO I	6	1	2	5	1	1	3	931	M	8	9		3580	2	13092017		230655	23	2	6	4
1875	2	30	0	23	230440	3242587	230440	23	230440	SAO JOAO DO TAUAPE		1			4000		2	28		5	223505			23	230440	FATIMA-4080	4	1	2	5	1	1	4	2232	M	9	9		3462		13092017		230970	23	5
1876	9	30	0	23	230440	7047428	230440	23	230440	JOQUEI CLUBE		1			145		2	22	1	5	999992	0	0	23	230440	JANGURUSSU-6150 TAMANDA-BICEL-	6	1	2	4	1	1	4	1146	F	9	10		3195	2	16012018		230440	23	4		4	0	0
1877	3	30	0	23	230440	2481286	230440	23	230440	RODOLFO TEOFILO		1			S/N		2	22	2	4	999992			23	230440	CID FUNCIONARIOS-6090 LAGOA SE	6	1	2	5	1	2	4	723	F	9	10		3480	2	13092017		230440	23	2	8
1878	1	30	0	23	230440	2481286	230440	23	230440	RODOLFO TEOFILO		1			S/N		2	31	2	4	999992	1	0	23	230440	RODOLFO TEOFILO-3160 PORANGABU	3	1	2	5	1	1	4	1226	M	8	9		3545	2	13092017		231070	23	3	3		1	1
1879	6	30	0	23	230440	2481286	230440	23	230440	RODOLFO TEOFILO		1			S/N		2	20	5	4	622005	1	0	23	230440	PARANGABA-4150 OSORIO DE PAIVA	4	1	2	5	1	2	3	1526	F	5	9		3370	2	13092017		231130	23	3	2		1	1
1880	6	30	0	23	230440	7047428	230440	23	230440	JOQUEI CLUBE		1			145		2	20	1	4	521110	1	0	23	230440	CENTRO2030	2	1	2	5	1	2	3	1814	F	7	9		3410	2	12012018		230440	23	3		4	1	0
1881	2	30	0	23	230440	2611686	230440	23	230440	CENTRO		1			833		2	28	2	5	239415	1		23	230440	PESQUISA		1	2	5	1	1	4	2015	F	9	9		3114	2	13092017		230030	23	5			1
1882	1	30	0	23	230440	2499363	230440	23	230440	CENTRO		1			545		2	19	1	4	999992	0	0	23	230440	BARRA DO CEARA-1020 BEIRA RIO-	1	1	2	5	1	1	3	1631	M	9	9		2875	2	13092017		230440	23	3	1	4	0	0
1883	2	30	0	23	230440	2499363	230440	23	230440	CENTRO		1			545		2	18	1		999991			23	230440	VILA UNIAO-4180	4	1	2	4	1	1	3	547	M	8	9		1875	2	13092017		231140	23			4
1884	3	30	0	23	230440	2499363	230440	23	230440	CENTRO		1			545		2	17	1	4	999991	0	0	23	230440	JD IRACEMA-1090	1	1	2	5	1	1	9	1430	M	3	5		2390	2	13092017		230440	23	2	8	4	0	0
1885	9	30	0	23	230440	2611686	230440	23	230440	CENTRO		1			833		2	17	1	3	999992			23	230440	MOURA BRASIL-1110 SOARES MOREN	1	1	2	5	1	1	3	2012	F	8	9		2856	2	14092017		230440	23	2
1886	5	30	0	23	230440	2611686	230440	23	230440	CENTRO		1			833		2	26	2	5	999991			23	230440	PESQUISA		1	2	5	1	1	4	2339	F	9	9		2460	1	14092017	Q02X	230440	23	4
1887	3	30	0	23	230440	2482339	230440	23	230440	CONJUNTO CEARA		1		ETAPA 4	148		2	33	2	3	524305	1	0	23	230440	GRANJA LISBOA-5060 SANTA CECIL	5	1	2	5	1	2	4	1346	F	8	9		3090	2	14092017		230370	23	2	5	4	1	0
1888	3	30	0	23	230440	2611686	230440	23	230440	CENTRO		1			833		2	27	2	3	516120	1		23	230440	PESQUISA		1	2	5	1	1	4	1357	M	9	9		3480	2	15092017		230440	23	2			2	1
1889	0	30	0	23	230440	2651351	230440	23	230440	VILA VELHA		1		CONJ NOVA ASSUNCAO	1130		2	30	1	4	763210	4		23	230440	FLORESTA-1060	1	1	2	4	1	2	2	1325	M	8	9		2510	2	15092017		230440	23	3		4	4	3
1890	5	30	0	23	230440	2562685	230440	23	230440	PIRAMBU		1			245		2	29	1	5				23	230440	BOM JARDIM-5010 ESP SUMARE- DO	5	1	2	5	1	2	3	1210	F	8	9		3700		15092017		230440	23	5
1891	0	30	0	23	230440	2481286	230440	23	230440	RODOLFO TEOFILO		1			S/N		2	37	5	4	421125	0	0	23	230440	PICI-3130 PLANALTO PICI	3	1	2	5	1	2	4	910	M	8	9		4335	2	15092017		261160	26	3			0	0
1892	1	30	0	23	230440	2562685	230440	23	230440	PIRAMBU		1			245		2	30	2	4		0	0	23	230440	ANTONIO BEZERRA-3020-CACHOEIRI	3	1	2	5	1	2	3	1555	M	8	9		3250		15092017		230440	23	3			0	0
1893	9	30	0	23	230440	2481286	230440	23	230440	RODOLFO TEOFILO		1			S/N		2	20	1	3	763210	1	1	23	230440	PQ PRES VARGAS	5	1	2	4	2	2	3	2135	F	8	9		1270	2	15092017		230440	23	2			2	1
1894	7	30	0	23	230440	2481286	230440	23	230440	RODOLFO TEOFILO		1			S/N		2	20	1	3	763210	1	1	23	230440	PQ PRES VARGAS	5	1	2	4	2	2	3	2139	F	8	9		1425	2	15092017		230440	23	2			2	1
1895	8	30	0	23	230440	2611686	230440	23	230440	CENTRO		1			833		2	24	1	3	763010			23	230440	BARRA DO CEARA-1020 BEIRA RIO-	1	1	2	5	1	2	4	2147	M	8	9		5008	2	15092017		230440	23	2	7
1896	0	30	0	23	230440	2651351	230440	23	230440	VILA VELHA		1		CONJ NOVA ASSUNCAO	1130		2	22	1	3	999992			23	230440	ALVARO WEYNE-1010	1	1	2	5	1	1	2	2130	M	9	9		2730	2	15092017		230440	23	2
1897	7	30	0	23	230440	2611686	230440	23	230440	CENTRO		1			833		2	21	1	3	999992	1	1	23	230440	PICI-3130 PLANALTO PICI	3	1	2	5	1	2	4	1435	M	9	10		3655	2	15092017		230440	23	2			2
1898	4	30	0	23	230440	2611686	230440	23	230440	CENTRO		1			833		2	20	2	4	999992	1		23	230440	PESQUISA		1	2	5	1	1	2	118	M	9	9		3476	2	15092017		230440	23	3			1	1
1899	2	30	0	23	230440	3394514	230440	23	230440	ALDEOTA		1			1168		2	35	2	5	252105			23	230440	PESQUISA		1	2	5	1	2	4	700	F	8	9		3095	2	15092017		230440	23	5
1900	3	30	0	23	230440	3394514	230440	23	230440	ALDEOTA		1			1168		2	35	2	3				23	230440	PESQUISA		1	2	4	1	2	4	1300	F	8	8		3750		15092017		230440	23	2
1901	1	30	0	23	230440	3394514	230440	23	230440	ALDEOTA		1			1168		2	34	2	5	251605		3	23	230440	PESQUISA		1	2	4	1	2	4	814	M	8	9		2710	2	18092017		230440	23	5			3
1902	0	30	0	23	230440	2481286	230440	23	230440	RODOLFO TEOFILO		1			S/N		2	23	5	4	422310	2	0	23	230440	MONTESE-4130	4	1	2	4	1	2	4	1740	F	8	9		3325	2	18092017		230440	23	3			2	0
1903	7	30	0	23	230440	2723212	230440	23	230440	MESSEJANA		1			7700		2	14	5	3	999992			23	230440	GUAJERU-6140	6	1	2	5	1	2	4	1050	M	8	8		3445	2	18092017		230440	23	2	7	4
1904	3	30	0	23	230440			23	230440	VICENTE PINZON-2190 CASTELO EN	2190	3	1691		1325	2	2	25	5	4	999992	3		23	230440	VICENTE PINZON-2190 CASTELO EN	2	1	2	4	1	1	2	30	F				2660	2	18092017		230440	23	3		4	3	3
1905	0	30	0	23	230440	2723212	230440	23	230440	MESSEJANA		1			7700		2	25	5	4	999992			23	230440	COACU-6100 - CONJ ESPLANADA -	6	1	2	4	1	1	1	1800	M	8	9		2440	2	18092017		230428	23	3		4
1906	0	30	0	23	230440	2499363	230440	23	230440	CENTRO		1			545		2	20	1	4	999992	1	0	23	230440	BOM JARDIM-5010 ESP SUMARE- DO	5	1	2	6	1	2	2	2351	M	8	9		3150	2	18092017		230440	23	3		4	1	0
1907	7	30	0	23	230440	7047428	230440	23	230440	JOQUEI CLUBE		1			145		2	22	1	5	421125	1	0	23	230440	PARANGABA-4150 OSORIO DE PAIVA	4	1	2	5	1	2	4	0	F	7	8		3570	2	22112017		230440	23	4		4	1	0
1908	9	30	0	23	230440	3053687	230440	23	230440	ALDEOTA		1			3371		2	30	2	5	252105			23	230440	PESQUISA		1	2	5	1	2	4	800	M	9	10		3280	2	19092017		230440	23	5
1909	8	30	0	23	230440	2497654	230440	23	230440	PAPICU		1			900		2	27	5	4	999992			23	230440	EDSON QUEIROZ-6130 AGUA FRIA-	6	1	2	5	1	2	4	1205	M	8	9		3968	2	19092017		231130	23	3		4
1910	3	30	0	23	230440	2497654	230440	23	230440	PAPICU		1			900		2	17	2	4	999992			23	230440	SERRINHA-4170 VILA BETANIA	4	1	2	5	1	1	4	1345	F	9	10		3650	2	19092017		230440	23	3	1	4
1911	4	30	0	23	230440	2611686	230440	23	230440	CENTRO		1			833		2	31	2	5	223115			23	230440	PESQUISA		1	2	5	1	2	3	1816	M	9	10		2830	2	19092017		230440	23	5
1912	7	30	0	23	230440	2611686	230440	23	230440	CENTRO		1			833		2	38	1	4		1	1	23	230440	CJ CEARA II-5200 ETAPA 3 5033	5	1	2	5	1	2	4	2014	M	9	10		3100	2	19092017		230120	23	3			2
1913	8	30	0	23	230440	2479907	230440	23	230440	CENTRO		1			1526		2	28	1	4	512105	1	0	23	230440	EDSON QUEIROZ-6130 AGUA FRIA-	6	1	2	5	1	2	4	1755	M	8	8		4884	2	19092017		230440	23	2	8	4	1	0
1914	3	30	0	23	230440	2499363	230440	23	230440	CENTRO		1			545		2	29	1	4	512105	1	1	23	230440	MONDUBIM-5120 ARVOREDO C INGLE	5	1	2	5	1	2	3	2124	M	9	10		2795	2	19092017		230580	23	3		4	2	0
1915	2	30	0	23	230440	2529068	230440	23	230440	JOSE WALTER		1			440		2	22	1	3	999992	3	0	23	230440	PLANALTO AIRTON SENNA-5122 PAN	5	1	2	5	1	1	2	1305	F	9	9		3660	2	20092017		230440	23	2	5	4	3	3
1916	0	30	0	23	230440	2529068	230440	23	230440	JOSE WALTER		1			440		2	27	1	4	999992	0	0	23	230440	PQ SANTA ROSA-5140	5	1	2	6	1	2	4	1504	F	8	9		3320	2	20092017		230240	23	3	3	4	0	0
1917	5	30	0	23	230440	2529068	230440	23	230440	JOSE WALTER		1			440		2	25	1	4	999992	0	1	23	230440	PQ DOIS IRMAOS-6230	6	1	2	5	1	1	4	2305	F	7	9		3680	2	20092017		230370	23	3	3	4	1	0
1918	0	30	0	23	230440	2723212	230440	23	230440	MESSEJANA		1			7700		2	26	5	4	999992	3		23	230440	CONJUNTO PALMEIRAS	6	1	2	5	1	1	4	2108	F	9	9		3175	2	20092017		230440	23	3	3	4	3	3
1919	0	30	0	23	230440	2529068	230440	23	230440	JOSE WALTER		1			440		2	32	1	4	999992	0	1	23	230440	JOSE WALTER-5090 NOVO RENASCER	5	1	2	5	1	2	4	856	M	9	9		4440	2	20092017		240800	24	3	2	4	1	0
1920	4	30	0	23	230440	2723212	230440	23	230440	MESSEJANA		1			7700		2	33	5	4	514210	1		23	230440	JD DAS OLIVEIRAS-6160 TANCREDO	6	1	2	5	1	2	4	1025	M	9	9		4340	2	20092017		230870	23	3	3	4	1	1
1921	6	30	0	23	230440	2529068	230440	23	230440	JOSE WALTER		1			440		2	22	1	4	763010	0	1	23	230440	PLANALTO AIRTON SENNA-5122 PAN	5	1	2	5	1	2	3	45	F	8	9		3100	2	20092017		230440	23	2	8	4	1	0
1922	4	30	0	23	230440	2479907	230440	23	230440	CENTRO		1			1526		2	25	1	3	999992	2	0	23	230440	PRAIA DO FUTURO II-2150 ANTONI	2	1	2	5	1	1	4	300	F	9	10		2950	2	21092017		230440	23	2		4	2	2
1923	7	30	0	23	230440	2611686	230440	23	230440	CENTRO		1			833		2	34	1	5	252210			23	230440	ALDEOTA2010 FAVELA DO TRILHOMA	2	1	2	5	1	2	3	12	M	6	9		2875	2	21092017		230440	23	5
1924	5	30	0	23	230440	2611686	230440	23	230440	CENTRO		1			833		2	25	2	4	848310			23	230440	BOM SUCESSO-3050 PEDREIRA	3	1	2	5	1	1	4	18	M	9	10		3590	2	21092017		230280	23	3
1925	7	30	0	23	230440	2529068	230440	23	230440	JOSE WALTER		1			440		2	18	1	4	999991	0	0	23	230440	PLANALTO AIRTON SENNA-5122 PAN	5	1	2	5	1	2	3	625	F	9	9		2955	2	21092017		230850	23	2	8	4	0	0
1926	8	30	0	23	230440	2611686	230440	23	230440	CENTRO		1			833		2	28	1	5		1		23	230440	CJ CEARA II-5200 ETAPA 3 5033	5	1	2	5	1	2	4	908	M	9	10		3425	2	21092017		230440	23	4			1
1927	8	30	0	23	230440	2529068	230440	23	230440	JOSE WALTER		1			440		2	24	1	4	999992	0	0	23	230440	JOSE WALTER-5090 NOVO RENASCER	5	1	2	5	1	1	4	745	M	9	10		3340	2	21092017		230440	23	3	3	4	0	0
1928	0	30	0	23	230440	2529068	230440	23	230440	JOSE WALTER		1			440		2	20	1	4	999992	2	1	23	230440	SERRINHA-4170 VILA BETANIA	4	1	2	5	1	1	2	2055	F	7	9		3260	2	21092017		230440	23	2	8	4	3	2
1929	9	30	0	23	230440	2529068	230440	23	230440	JOSE WALTER		1			440		2	27	1	4	999992	2	1	23	230440	CONJUNTO PALMEIRAS	6	1	2	5	1	2	4	859	M	9	9		4100	2	21092017		230440	23	3	3	4	3	0
1930	4	30	0	23	230440	9297502	230440	23	230440	CENTRO		1			500		2	29	2	5	999991			23	230440	PARREAO-4160	4	1	2	5	1	2	4	1056	M	9	9		2885	2	29082018		230440	23	4
1931	5	30	0	23	230440	2482339	230440	23	230440	CONJUNTO CEARA		1		ETAPA 4	148		2	33	5	5	999992	2	0	23	230440	PQ GENIBAU-5050	5	1	2	5	1	1	4	604	F	9	9		3720	2	21092017		230440	23	4		1	2	2
1932	7	30	0	23	230440	2529068	230440	23	230440	JOSE WALTER		1			440		2	23	2	4	999992	2	0	23	230440	MONDUBIM-5120 ARVOREDO C INGLE	5	1	2	5	1	1	4	727	F	9	10		3170	2	22092017		230440	23	3	3	4	2	2
1933	5	30	0	23	230440	2529068	230440	23	230440	JOSE WALTER		1			440		2	19	1	4	999992	1	0	23	230440	CONJUNTO PALMEIRAS	6	1	2	5	1	2	4	940	M	8	9		3360	2	22092017		230440	23	2	8	4	1	1
1934	1	30	0	23	230440	2482339	230440	23	230440	CONJUNTO CEARA		1		ETAPA 4	148		2	24	1	4	999992	0	0	23	230440	GRANJA PORTUGAL-5070 MELA-MELA	5	1	2	5	1	1	4	1707	M	9	9		3450	2	22092017		230730	23	2	8	4	0	0
1935	4	30	0	23	230440	2529068	230440	23	230440	JOSE WALTER		1			440		2	28	1	3	999992	2	0	23	230440	MONDUBIM-5120 ARVOREDO C INGLE	5	1	2	6	1	2	4	1054	F	9	9		4200	2	22092017		230440	23	2	5	4	2	2
1936	4	30	0	23	230440	2499363	230440	23	230440	CENTRO		1			545		2	17	1	3	999992	0	2	23	230440	PIRAMBU-1120 N S DAS GRACAS	1	1	2	5	1	1	4	105	F	7	9		2650	2	22092017		230440	23	2	6	4	2	0
1937	4	30	0	23	230440	2499363	230440	23	230440	CENTRO		1			545		2	18	1	4	999992	0	0	23	230440	BARRA DO CEARA-1020 BEIRA RIO-	1	1	2	4	1	2	3	1635	F	9	9		2385	2	22092017		230440	23	3	1	4	0	0
1938	7	30	0	23	230440	2499363	230440	23	230440	CENTRO		1			545		2	23	1	4	999992	0	0	23	230440	GRANJA PORTUGAL-5070 MELA-MELA	5	1	2	5	1	1	4	2120	M	9	9		2965	2	22092017		230440	23	3		4	0	0
1939	5	30	0	23	230440	2529068	230440	23	230440	JOSE WALTER		1			440		2	19	1	4	999992	1	1	23	230440	CANINDEZINHO-5020 SAO VICENTE	5	1	2	5	1	2	3	1100	M	8	9		2690	2	25092017		230440	23	2	8	4	2	0
1940	7	30	0	23	230440	9297502	230440	23	230440	CENTRO		1			500		2	29	2	5	252210			23	230440	JOAO XXIII-3080	3	1	2	5	1	2	4	1430	F	9	9		3105	2	30082018		230440	23	5
1941	1	30	0	23	230440	2723212	230440	23	230440	MESSEJANA		1			7700		2	28	1	4	999992	2		23	230440	JANGURUSSU-6150 TAMANDA-BICEL-	6	1	2	5	1	1	4	1218	M	9	9		3685	2	25092017		230440	23	3	1	4	2	2
1942	2	30	0	23	230440	2499363	230440	23	230440	CENTRO		1			545		2	28	2	3	354705	0	0	23	230440	VILA UNIAO-4180	4	1	2	5	1	1	3	2100	F	9	9		2630	2	25092017		230540	23	2		4	0	0
1943	2	30	0	23	230440	2497654	230440	23	230440	PAPICU		1			900		2	27	2	5	253305	0	1	23	230440	PAPICU-2140 GIEBA- VERDES MARE	2	1	2	4	1	1	2	1910	M	8	9		2930	2	25092017		150140	15	4			1	0
1944	5	30	0	23	230440	2481286	230440	23	230440	RODOLFO TEOFILO		1			S/N		2	28	5	4	999992	2	0	23	230440	BOM SUCESSO-3050 PEDREIRA	3	1	2	4	1	1	4	1257	F	7	8		3635	2	25092017		230440	23	3	2		2	2
1945	1	30	0	23	230440	9297502	230440	23	230440	CENTRO		1			500		2	28	2	5	221105			23	230440	PAPICU-2140 GIEBA- VERDES MARE	2	1	2	5	1	2	4	1131	F	9	9		3050	2	30082018		230440	23	5
1946	5	30	0	23	230440	2499363	230440	23	230440	CENTRO		1			545		2	22	1	3	999992	0	0	23	230440	CRISTO REDENTOR-1040 COLONIA	1	1	2	5	1	1	4	2307	M	9	9		3165	2	25092017		230440	23	2			0	0
1947	9	30	0	23	230440	2481286	230440	23	230440	RODOLFO TEOFILO		1			S/N		2	22	5	4	999992	1	0	23	230440	SIQUEIRA-5150 JATOBA	5	1	2	5	1	1	4	1655	M	8	9		3320	2	26092017		230440	23	2	8		1	1
1948	0	30	0	23	230440	2481286	230440	23	230440	RODOLFO TEOFILO		1			S/N		2	21	5	4	999992	2	0	23	230440	JD AMERICA-4110	4	1	2		1	2	4	1549	M	9	9		3525	2	3102017		230440	23	2	8		2	1
1949	5	30	0	23	230440	2723212	230440	23	230440	MESSEJANA		1			7700		2	27	5	4	513205			23	230440	CID FUNCIONARIOS-6090 LAGOA SE	6	1	2	5	1	1	3	1225	M	9	9		3150	2	26092017		230440	23	3	3	4
1950	2	30	0	23	230440	2482339	230440	23	230440	CONJUNTO CEARA		1		ETAPA 4	148		2	24	2	4	354705	0	0	23	230440	HENRIQUE JORGE-3070	3	1	2	5	1	2	3	2036	M	8	8		3185	2	26092017		150140	15	3	3	4	0	0
1951	6	30	0	23	230440	2723212	230440	23	230440	MESSEJANA		1			7700		2	21	2	4	999992			23	230440	MESSEJANA-6190-TRANSF BAIRRO S	6	1	2	5	1	2	3	1531	M	9	9		3555	2	7112017		230310	23	3	3	4
1952	6	30	0	23	230440	2529068	230440	23	230440	JOSE WALTER		1			440		2	20	1	3	999992	2	0	23	230440	PASSARE-6200BARROSO 2-EXPEDIC	6	1	2	5	1	1	3	505	M				2525	2	26092017		230440	23	1	4	4	2	2
1953	0	30	0	23	230440	9297502	230440	23	230440	CENTRO		1			500		2	39	1	4		1		23	230440	MESSEJANA-6190-TRANSF BAIRRO S	6	1	2	5	1	2	4	1802	M	9	9		3080	2	30082018		230440	23	3			1
1954	0	30	0	23	230440	2482339	230440	23	230440	CONJUNTO CEARA		1		ETAPA 4	148		2	22	5	4	999992	0	0	23	230440	BOM JARDIM-5010 ESP SUMARE- DO	5	1	2	5	1	2	3	1430	F	8	9		3210	2	26092017		230440	23	2	8	4	0	0
1955	7	30	0	23	230440	2499363	230440	23	230440	CENTRO		1			545		2	20	1	4	999992	0	0	23	230440	GRANJA LISBOA-5060 SANTA CECIL	5	1	2	5	1	2	3	1000	M	9	9		3465	2	26092017		230440	23	3	3	4	0	0
1956	9	30	0	23	230440	3394514	230440	23	230440	ALDEOTA		1			1168		2	32	2	5	262105	1		23	230440	EDSON QUEIROZ-6130 AGUA FRIA-	6	1	2	5	1	2	4	1615	F	9	10		3300	2	26092017		310620	31	5			1
1957	7	30	0	23	230440	2723212	230440	23	230440	MESSEJANA		1			7700		2	21	5	3	999992	2		23	230440	JD DAS OLIVEIRAS-6160 TANCREDO	6	1	2	5	1	1	2	1610	F	7	8		3215	2	26092017		230440	23	2	6	4	2	2
1958	9	30	0	23	230440	3394514	230440	23	230440	ALDEOTA		1			1168		2	36	2	5	111415	1		23	230440	PESQUISA		1	2	5	1	2	4	1432	F	9	9		3320	2	26092017		355030	35	5			1
1959	7	30	0	23	230440	3394514	230440	23	230440	ALDEOTA		1			1168		2	38	2	5	422105			23	230440	MONTE CASTELO-1100 NOVO TEMPO	1	1	2	5	1	2	4	1915	F	9	9		3250	2	26092017		230440	23	5
1960	3	30	0	23	230440	2723212	230440	23	230440	MESSEJANA		1			7700		2	21	1	4	999992			23	230440	JD DAS OLIVEIRAS-6160 TANCREDO	6	1	2	5	1	1	4	2106	M	9	9		3255	2	27092017		230440	23	3		4
1961	8	30	0	23	230440			23	230440	CANINDEZINHO-5020 SAO VICENTE	5020	3	29320	CADASTRAR LOG RUA JO	257	5	2	17	1	9	999991	2	0	23	230440	CANINDEZINHO-5020 SAO VICENTE	5	1	2	2	1	1	9	600	M	6	7		1140	2	27092017		230440	23	9		4	2	1
1962	4	30	0	23	230440	3394514	230440	23	230440	ALDEOTA		1			1168		2	36	2		241005	1		23	230440	PESQUISA		1	2	5	1	2	4	650	F	9	10		3135	2	27092017		230440	23				1
1963	4	30	0	23	230440	2481286	230440	23	230440	RODOLFO TEOFILO		1			S/N		2	21	5	2	516120	1	0	23	230440	PARANGABA-4150 OSORIO DE PAIVA	4	1	2	5	1	2	4	1258	F	9	9		3295	2	27092017		230440	23	1	3		1	0
1964	2	30	0	23	230440	3394514	230440	23	230440	ALDEOTA		1			1168		2	36	1	4	325110		1	23	230440	SIQUEIRA-5150 JATOBA	5	1	2	5	1	2	4	1355	F	8	9		3785	2	27092017		230280	23	3			1
1965	8	30	0	23	230440	3394514	230440	23	230440	ALDEOTA		1			1168		2	38	2	5	239415	1		23	230440	PESQUISA		1	2	5	1	2	4	1725	F	9	10		3200	2	27092017		230440	23	5			1
1966	2	30	0	23	230440	2651351	230440	23	230440	VILA VELHA		1		CONJ NOVA ASSUNCAO	1130		2	17	1	3	999992			23	230440	ALVARO WEYNE-1010	1	1	2		1	2	2	2347	F	8	9		3410		3102017		230440	23	2	5
1967	8	30	0	23	230440	3053687	230440	23	230440	ALDEOTA		1			3371		2	19	1	4				23	230440	SERRINHA-4170 VILA BETANIA	4	1	2		1	2	1	1506	M	9	9		3065	2	28092017		330455	33	3
1968	0	30	0	23	230440	2482274	230440	23	230440	SERRINHA		1			3770		2	31	2	5	262105	1	0	23	230440	PRES KENNEDY-3140 OLAVO BILAC	3	1	2	5	1	1	4	2200	M	9	9		3766	2	28092017		231020	23	5		4	1	1
1969	5	30	0	23	230440	2651351	230440	23	230440	VILA VELHA		1		CONJ NOVA ASSUNCAO	1130		2	21	1	4	763010	1		23	230440	QUINTINO CUNHA-3150 OMEGA II-	3	1	2	5	1	2	1	2358	F	9	9		2990	2	28092017		230440	23	3			1	1
1970	7	30	0	23	230440	2723212	230440	23	230440	MESSEJANA		1			7700		2	33	2	5			2	23	230440	GUAJERU-6140	6	1	2	5	2	2	4	2116	M	9	9		2625	2	28092017		250370	25	5		4	2
1971	8	30	0	23	230440	2651351	230440	23	230440	VILA VELHA		1		CONJ NOVA ASSUNCAO	1130		2	14	1	4	999992			23	230440	QUINTINO CUNHA-3150 OMEGA II-	3	1	2		1	1	4	758	M	8	9		3340	2	28092017		230440	23	2	8	4
1972	0	30	0	23	230440	2482274	230440	23	230440	SERRINHA		1			3770		2	25	2	4	354205	2	0	23	230440	RODOLFO TEOFILO-3160 PORANGABU	3	1	2	5	1	2	4	1653	F	9	9		2982	2	28092017		230440	23	3		4	2	0
1973	1	30	0	23	230440	2482339	230440	23	230440	CONJUNTO CEARA		1		ETAPA 4	148		2	37	1	3	999992	7	2	23	230440	PQ GENIBAU-5050	5	1	2	5	1	1	4	2056	F	8	9		3995	2	28092017		230010	23	1	4	4	9	7
1974	4	30	0	23	230440	2723212	230440	23	230440	MESSEJANA		1			7700		2	25	1	3	999992	2		23	230440	JANGURUSSU-6150 TAMANDA-BICEL-	6	1	2	5	1	2	3	1132	M	8	9		3570	2	28092017		230440	23	2	7	4	2	2
1975	9	30	0	23	230440	2482274	230440	23	230440	SERRINHA		1			3770		2	28	2	4	262105	2	0	23	230440	GRANJA PORTUGAL-5070 MELA-MELA	5	1	2	5	1	2	4	2305	M	9	9		2800	2	28092017		230440	23	3		4	2	1
1976	7	30	0	23	230440	2482274	230440	23	230440	SERRINHA		1			3770		2	34	2	5	252105	0	0	23	230440	BENFICA-4020	4	1	2	5	1	2	4	110	F	7	8		2550	2	28092017				4		4	0	0
1977	0	30	0	23	230440	2481286	230440	23	230440	RODOLFO TEOFILO		1			S/N		2	24	5	4	999991	2	0	23	230440	PASSARE-6200BARROSO 2-EXPEDIC	6	1	2	5	1	1	3	859	M	8	9		3205	2	28092017		230440	23	2	8		2	2
1978	6	30	0	23	230440	2481286	230440	23	230440	RODOLFO TEOFILO		1			S/N		2	20	1	4	411010	0	0	23	230440	SIQUEIRA-5150 JATOBA	5	1	2	5	1	1	3	1920	M	8	9		3270	2	28092017		230440	23	3			0	0
1979	1	30	0	23	230440	2651351	230440	23	230440	VILA VELHA		1		CONJ NOVA ASSUNCAO	1130		2	41	1		521115	1	2	23	230440	JD GUANABARA-1080 ITAPARICA	1	1	2	5	1	2	3	1240	F	7	9		3820		28092017		230440	23			4	3
1980	1	30	0	23	230440	2611686	230440	23	230440	CENTRO		1			833		2	18	1	4	411010			23	230440	PESQUISA		1	2	6	1	2	4	21	F	9	9		2788	2	28092017		230440	23	3
1981	0	30	0	23	230440	2499363	230440	23	230440	CENTRO		1			545		2	21	1	2	999992	2	0	23	230440	CENTRO2030	2	1	2	5	1	2	1	1642	F	7	8		2825	2	28092017		230440	23	1	1	4	2	1
1982	3	30	0	23	230440	2499363	230440	23	230440	CENTRO		1			545		2	17	1	4	999992	0	0	23	230440	VILA UNIAO-4180	4	1	2		1	2	4	1630	M	9	10		3285	2	28092017		230440	23	3	3	4	0	0
1983	1	30	0	23	230440	2499363	230440	23	230440	CENTRO		1			545		2	37	1	2	999992	9	1	23	230440	PIRAMBU-1120 N S DAS GRACAS	1	1	2	5	1	1	4	920	F	9	9		3530	2	28092017		230440	23	1	1	4	10	10
1984	0	30	0	23	230440	2611686	230440	23	230440	CENTRO		1			833		2	38	2	4	512105			23	230440	ALVARO WEYNE-1010	1	1	2	5		2	4	2131	M	9	9		2400	2	28092017		230020	23	3
1985	8	30	0	23	230440	2611686	230440	23	230440	CENTRO		1			833		2	30	2	5	223710			23	230440	PESQUISA		1	2	5	1	1	4	2246	M	9	10		3558	2	29092017		231340	23	5
1986	6	30	0	23	230440	2497654	230440	23	230440	PAPICU		1			900		2	39	1	2	999992	1	0	23	230440	JD CEARENSE-5080	5	1	2	5	1	2	4	2120	M	9	9		3102	2	29092017		230440	23	1	1	4	1	0
1987	1	30	0	23	230440	2611686	230440	23	230440	CENTRO		1			833		2	35	2	4	351105	1		23	230440	CENTRO2030	2	1	2	5	1	2	4	1457	M	8	8		2915	2	29092017		355030	35	3			1
1988	5	30	0	23	230440	2611686	230440	23	230440	CENTRO		1			833		2	34	2	4	411005	1		23	230440	BARRA DO CEARA-1020 BEIRA RIO-	1	1	2	4	1	2	4	625	F	9	10		2918	2	29092017		230440	23	3			1
1989	0	30	0	23	230440	2481286	230440	23	230440	RODOLFO TEOFILO		1			S/N		2	24	2	5	999991	0	0	23	230440	PASSARE-6200BARROSO 2-EXPEDIC	6	1	2	5	1	1	4	904	F	9	9		3940	2	29092017		230440	23	5			0	0
1990	8	30	0	23	230440	2482339	230440	23	230440	CONJUNTO CEARA		1		ETAPA 4	148		2	27	5	4	422305	1	0	23	230440	BOM JARDIM-5010 ESP SUMARE- DO	5	1	2	5	1	1	2	1609	F	9	9		2915	2	30092017		230440	23	3		4	1	1
1991	0	30	0	23	230440	2482339	230440	23	230440	CONJUNTO CEARA		1		ETAPA 4	148		2	20	1	3	999992	2	0	23	230440	SIQUEIRA-5150 JATOBA	5	1	2	5	1	1	3	145	M	7	9		2190	2	30092017		230440	23	1	4	4	2	2
1992	4	30	0	23	230440	2482339	230440	23	230440	CONJUNTO CEARA		1		ETAPA 4	148		2	27	5	3	999992	3	0	23	230440	HENRIQUE JORGE-3070	3	1	2	5	1	1	4	1448	F	9	9		3155	2	30092017		230440	23	2		4	3	3
1993	3	30	0	23	230440	2611686	230440	23	230440	CENTRO		1			833		2	26		4	322205	1		23	230440	PESQUISA		1	2	4	1	2	4	1225	M	9	9		3090	2	2102017		230440	23	3			1
1994	4	30	0	23	230440	2479907	230440	23	230440	CENTRO		1			1526		2	21	1	3	513205			23	230440	BARRA DO CEARA-1020 BEIRA RIO-	1	1	2	5	1	2	3	1025	F	8	9		3424	2	2102017		230440	23	2		4
1995	1	30	0	23	230440	2611686	230440	23	230440	CENTRO		1			833		2	19	1	3	999992	1		23	230440	BENFICA-4020	4	1	2	5	1	2	3	1654	F	9	9		1985	2	2102017		230440	23	2			1
1996	1	30	0	23	230440	2529068	230440	23	230440	JOSE WALTER		1			440		2	23	1	4	999992	0	0	23	230440	BELA VISTA-3040	3	1	2	6	1	2	3	2117	M	9	9		2955	2	2102017		230440	23	3	2	4	0	0
1997	7	30	0	23	230440	2529068	230440	23	230440	JOSE WALTER		1			440		2	22	1	4	999992	2	0	23	230440	PLANALTO AIRTON SENNA-5122 PAN	5	1	2	5	1	2	3	1650	M	9	10		3650	2	2102017		230440	23	2	8	4	2	0
1998	4	30	0	23	230440	2497654	230440	23	230440	PAPICU		1			900		2	35	1	3	999992	2	0	23	230440	VICENTE PINZON-2190 CASTELO EN	2	1	2	5	1	2	4	1550	F	7	9		3574	2	2102017		230440	23	2	6	4	2	1
[truncated: 6,745 more rows]
[truncated: 32 more columns]
